# Supplementary material for: The Structure of Psychopathology on Reddit: Network Analysis of Mental Health Communities in Relation to the ICD Diagnostic System
Source: J Med Internet Res. 2026 Jan 30;28:e80958. doi: 10.2196/80958 (PMC12905569; doi:10.2196/80958)
Supplement: Multimedia Appendix 2 [file jmir_v28i1e80958_app2.xlsx]

## Sheet: ICD-10 Disorder R
Code	Full Name
F00-F03	Dementia
F10	Mental and behavioural disorders due to use of alcohol
F11	Mental and behavioural disorders due to use of opioids
F12	Mental and behavioural disorders due to use of cannabinoids
F13	Mental and behavioural disorders due to use of sedatives or hypnotics
F15	Mental and behavioural disorders due to use of other stimulants, including caffeine
F16	Mental and behavioural disorders due to use of hallucinogens
F17	Mental and behavioural disorders due to use of tobacco
F20	Schizophrenia
F21	Schizotypal disorder
F25	Schizoaffective disorders
F31	Bipolar affective disorder
F31.8	Other bipolar affective disorders (bipolar II)
F32-F33	Depression (episodic and recurrent)
F33.8	Other recurrent depressive disorders (PMDD)
F34.1	Dysthymia
F40.0	Agoraphobia
F40.1	Social phobias
F40.2	Specific (isolated) phobias
F41.0	Panic disorder [episodic paroxysmal anxiety]
F41.1	Generalized anxiety disorder
F42	Obsessive-compulsive disorder
F42.8	Other obsessive-compulsive disorders
F43.1	Post-traumatic stress disorder
F43.2	Adjustment disorders
F44.8	Other dissociative [conversion] disorders
F45.2	Hypochondriacal disorder
F48.1	Depersonalization-derealization syndrome
F50	Eating disorders
F50.0	Anorexia nervosa
F50.2	Bulimia nervosa
F50.8	Other eating disorders
F51.0	Nonorganic insomnia
F52.0	Lack or loss of sexual desire
F52.2	Failure of genital response
F52.4	Premature ejaculation
F60.1	Schizoid personality disorder
F60.2	Dissocial personality disorder
F60.3	Emotionally unstable personality disorder
F60.6	Anxious [avoidant] personality disorder
F60.8	Other specific personality disorders
F63.0	Pathological gambling
F63.3	Trichotillomania
F63.8	Other habit and impulse disorders (including excessive masturbation and pornography addiction)
F81.0	Specific reading disorder
F82	Specific developmental disorder of motor function
F84	Pervasive developmental disorders (autism)
F90.0	Disturbance of activity and attention
F98.5	Stuttering [stammering]

## Sheet: Mapping of Subreddits to ICD-10
subreddit_name	url	ICD-10 code (lvl 4)	ICD-10 name (lvl 4)	ICD-10 code (lvl 3)	ICD-10 name (lvl 3)	ICD-10 code (lvl 2)	ICD-10 name (lvl 2)	ICD-11 code	ICD-11 name	Introduced in ICD-11
ADHD	https://www.reddit.com/r/ADHD/	F90.0	Disturbance of activity and attention	F90	Hyperkinetic disorders	F9	Behavioural and emotional disorders with onset usually occurring in childhood and adolescence	6A05	Attention deficit hyperactivity disorder	FALSE
ADHD_Programmers	https://www.reddit.com/r/ADHD_Programmers/	F90.0	Disturbance of activity and attention	F90	Hyperkinetic disorders	F9	Behavioural and emotional disorders with onset usually occurring in childhood and adolescence	6A05	Attention deficit hyperactivity disorder	FALSE
ADHDers	https://www.reddit.com/r/ADHDers/	F90.0	Disturbance of activity and attention	F90	Hyperkinetic disorders	F9	Behavioural and emotional disorders with onset usually occurring in childhood and adolescence	6A05	Attention deficit hyperactivity disorder	FALSE
ADHDUK	https://www.reddit.com/r/ADHDUK/	F90.0	Disturbance of activity and attention	F90	Hyperkinetic disorders	F9	Behavioural and emotional disorders with onset usually occurring in childhood and adolescence	6A05	Attention deficit hyperactivity disorder	FALSE
adhdwomen	https://www.reddit.com/r/adhdwomen/	F90.0	Disturbance of activity and attention	F90	Hyperkinetic disorders	F9	Behavioural and emotional disorders with onset usually occurring in childhood and adolescence	6A05	Attention deficit hyperactivity disorder	FALSE
AdultADHDSupportGroup	https://www.reddit.com/r/AdultADHDSupportGroup/	F90.0	Disturbance of activity and attention	F90	Hyperkinetic disorders	F9	Behavioural and emotional disorders with onset usually occurring in childhood and adolescence	6A05	Attention deficit hyperactivity disorder	FALSE
Agoraphobia	https://www.reddit.com/r/Agoraphobia/	F40.0	Agoraphobia	F40	Phobic anxiety disorders	F4	Neurotic, stress-related and somatoform disorders	6B02	Agoraphobia	FALSE
alcoholicsanonymous	https://www.reddit.com/r/alcoholicsanonymous/	F10	Mental and behavioural disorders due to use of alcohol	F10	Mental and behavioural disorders due to use of alcohol	F1	Mental and behavioural disorders due to psychoactive substance use	6C40.2	Alcohol dependence	FALSE
alcoholism	https://www.reddit.com/r/alcoholism/	F10	Mental and behavioural disorders due to use of alcohol	F10	Mental and behavioural disorders due to use of alcohol	F1	Mental and behavioural disorders due to psychoactive substance use	6C40.2	Alcohol dependence	FALSE
Alcoholism_Medication	https://www.reddit.com/r/Alcoholism_Medication/	F10	Mental and behavioural disorders due to use of alcohol	F10	Mental and behavioural disorders due to use of alcohol	F1	Mental and behavioural disorders due to psychoactive substance use	M-6C40.2	Alcohol dependence	FALSE
AnorexiaNervosa	https://www.reddit.com/r/AnorexiaNervosa/	F50.0	Anorexia nervosa	F50	Eating disorders	F5	Behavioural syndromes associated with physiological disturbances and physical factors	6B80	Anorexia Nervosa	FALSE
AnorexiaRecovery	https://www.reddit.com/r/AnorexiaRecovery/	F50.0	Anorexia nervosa	F50	Eating disorders	F5	Behavioural syndromes associated with physiological disturbances and physical factors	6B80	Anorexia Nervosa	FALSE
Anxiety	https://www.reddit.com/r/Anxiety/	F41.1	Generalized anxiety disorder	F41	Other anxiety disorders	F4	Neurotic, stress-related and somatoform disorders	6B00	Generalised anxiety disorder	FALSE
Anxietyhelp	https://www.reddit.com/r/Anxietyhelp/	F41.1	Generalized anxiety disorder	F41	Other anxiety disorders	F4	Neurotic, stress-related and somatoform disorders	6B00	Generalised anxiety disorder	FALSE
ARFID	https://www.reddit.com/r/ARFID/	F50.8	Other eating disorders	F50	Eating disorders	F5	Behavioural syndromes associated with physiological disturbances and physical factors	6B83	Avoidant-restrictive food intake disorder	TRUE
AskDID	https://www.reddit.com/r/AskDID/	F44.8	Other dissociative [conversion] disorders	F44	Dissociative [conversion] disorders	F4	Neurotic, stress-related and somatoform disorders	6B64	Dissociative identity disorder	TRUE
aspd	https://www.reddit.com/r/aspd/	F60.2	Dissocial personality disorder	F60	Specific personality disorders	F6	Disorders of adult personality and behaviour	6D10.Z	Personality disorder, severity unspecified	FALSE
aspergers	https://www.reddit.com/r/aspergers/	F84	Pervasive developmental disorders (autism)	F84	Pervasive developmental disorders	F8	Disorders of psychological development	6A02.0	Autism spectrum disorder without disorder of intellectual development and with mild or no impairment of functional language	FALSE
aspergirls	https://www.reddit.com/r/aspergirls/	F84	Pervasive developmental disorders (autism)	F84	Pervasive developmental disorders	F8	Disorders of psychological development	6A02.0	Autism spectrum disorder without disorder of intellectual development and with mild or no impairment of functional language	FALSE
autism	https://www.reddit.com/r/autism/	F84	Pervasive developmental disorders (autism)	F84	Pervasive developmental disorders	F8	Disorders of psychological development	6A02.0	Autism spectrum disorder without disorder of intellectual development and with mild or no impairment of functional language	FALSE
AutismInWomen	https://www.reddit.com/r/AutismInWomen/	F84	Pervasive developmental disorders (autism)	F84	Pervasive developmental disorders	F8	Disorders of psychological development	6A02.0	Autism spectrum disorder without disorder of intellectual development and with mild or no impairment of functional language	FALSE
AutismTranslated	https://www.reddit.com/r/AutismTranslated/	F84	Pervasive developmental disorders (autism)	F84	Pervasive developmental disorders	F8	Disorders of psychological development	6A02.0	Autism spectrum disorder without disorder of intellectual development and with mild or no impairment of functional language	FALSE
AutisticAdults	https://www.reddit.com/r/AutisticAdults/	F84	Pervasive developmental disorders (autism)	F84	Pervasive developmental disorders	F8	Disorders of psychological development	6A02.0	Autism spectrum disorder without disorder of intellectual development and with mild or no impairment of functional language	FALSE
AutisticPride	https://www.reddit.com/r/AutisticPride/	F84	Pervasive developmental disorders (autism)	F84	Pervasive developmental disorders	F8	Disorders of psychological development	6A02.0	Autism spectrum disorder without disorder of intellectual development and with mild or no impairment of functional language	FALSE
AvPD	https://www.reddit.com/r/AvPD/	F60.6	Anxious [avoidant] personality disorder	F60	Specific personality disorders	F6	Disorders of adult personality and behaviour	6D10.Z	Personality disorder, severity unspecified	FALSE
babyloss	https://www.reddit.com/r/babyloss/	F43.2	Adjustment disorders	F43	Reaction to severe stress, and adjustment disorders	F4	Neurotic, stress-related and somatoform disorders	QE62/6B42	Uncomplicated bereavement/Prolonged grief disorder	FALSE
benzorecovery	https://www.reddit.com/r/benzorecovery/	F13	Mental and behavioural disorders due to use of sedatives or hypnotics	F13	Mental and behavioural disorders due to use of sedatives or hypnotics	F1	Mental and behavioural disorders due to psychoactive substance use	6C44.2	Sedative, hypnotic or anxiolytic dependence	FALSE
BingeEatingDisorder	https://www.reddit.com/r/BingeEatingDisorder/	F50.8	Other eating disorders	F50	Eating disorders	F5	Behavioural syndromes associated with physiological disturbances and physical factors	6B82	Avoidant-restrictive food intake disorder	TRUE
bipolar	https://www.reddit.com/r/bipolar/	F31	Bipolar affective disorder	F31	Bipolar affective disorder	F3	Mood [affective] disorders	6A60-6A6Y	Bipolar or related disorders	FALSE
bipolar2	https://www.reddit.com/r/bipolar2/	F31.8	Other bipolar affective disorders (bipolar II)	F31	Bipolar affective disorder	F3	Mood [affective] disorders	6A61	Bipolar type II disorder	TRUE
BipolarReddit	https://www.reddit.com/r/BipolarReddit/	F31	Bipolar affective disorder	F31	Bipolar affective disorder	F3	Mood [affective] disorders	6A60-6A6Y	Bipolar or related disorders	FALSE
BodyDysmorphia	https://www.reddit.com/r/BodyDysmorphia/	F45.2	Hypochondriacal disorder	F45	Somatoform disorders	F4	Neurotic, stress-related and somatoform disorders	6B21	Body dysmorphic disorder	FALSE
BorderlinePDisorder	https://www.reddit.com/r/BorderlinePDisorder/	F60.3	Emotionally unstable personality disorder	F60	Specific personality disorders	F6	Disorders of adult personality and behaviour	6D10.Z	Personality disorder, severity unspecified	FALSE
BPD	https://www.reddit.com/r/BPD/	F60.3	Emotionally unstable personality disorder	F60	Specific personality disorders	F6	Disorders of adult personality and behaviour	6D10.Z	Personality disorder, severity unspecified	FALSE
BPDrecovery	https://www.reddit.com/r/BPDrecovery/top/?t=week	F60.3	Emotionally unstable personality disorder	F60	Specific personality disorders	F6	Disorders of adult personality and behaviour	6D10.Z	Personality disorder, severity unspecified	FALSE
bulimia	https://www.reddit.com/r/bulimia/	F50.2	Bulimia nervosa	F50	Eating disorders	F5	Behavioural syndromes associated with physiological disturbances and physical factors	6B80-6B8Y	Feeding or eating disorders	FALSE
CompulsiveSkinPicking	https://www.reddit.com/r/CompulsiveSkinPicking/	F42.8	Other obsessive-compulsive disorders	F42	Obsessive-compulsive disorder	F4	Neurotic, stress-related and somatoform disorders	6B25.1	Excoriation disorder	TRUE
CPTSD	https://www.reddit.com/r/CPTSD/	F43.1	Post-traumatic stress disorder	F43	Reaction to severe stress, and adjustment disorders	F4	Neurotic, stress-related and somatoform disorders	6B41	Complex post traumatic stress disorder	TRUE
CPTSD_NSCommunity	https://www.reddit.com/r/CPTSD_NSCommunity/	F43.1	Post-traumatic stress disorder	F43	Reaction to severe stress, and adjustment disorders	F4	Neurotic, stress-related and somatoform disorders	6B41	Complex post traumatic stress disorder	TRUE
CPTSDFightMode	https://www.reddit.com/r/CPTSDFightMode/	F43.1	Post-traumatic stress disorder	F43	Reaction to severe stress, and adjustment disorders	F4	Neurotic, stress-related and somatoform disorders	6B41	Complex post traumatic stress disorder	TRUE
CPTSDFreeze	https://www.reddit.com/r/CPTSDFreeze/	F43.1	Post-traumatic stress disorder	F43	Reaction to severe stress, and adjustment disorders	F4	Neurotic, stress-related and somatoform disorders	6B41	Complex post traumatic stress disorder	TRUE
CPTSDNextSteps	https://www.reddit.com/r/CPTSDNextSteps/	F43.1	Post-traumatic stress disorder	F43	Reaction to severe stress, and adjustment disorders	F4	Neurotic, stress-related and somatoform disorders	6B41	Complex post traumatic stress disorder	TRUE
decaf	https://www.reddit.com/r/decaf/	F15	Mental and behavioural disorders due to use of other stimulants, including caffeine	F15	Mental and behavioural disorders due to use of other stimulants, including caffeine	F1	Mental and behavioural disorders due to psychoactive substance use	6C48.1	Harmful pattern of use of caffeine	FALSE
dementia	https://www.reddit.com/r/dementia/	F00-F03	Dementia	F00-F03	Dementia	F0	Organic, including symptomatic, mental disorders	6D8	Dementia	FALSE
Depersonalization	https://www.reddit.com/r/Depersonalization/	F48.1	Depersonalization-derealization syndrome	F48	Other neurotic disorders	F4	Neurotic, stress-related and somatoform disorders	6B66	Depersonalization-derealization disorder	FALSE
depressed	https://www.reddit.com/r/depressed/	F32-F33	Depression (episodic and recurrent)	F32-F33	Depression (episodic and recurrent)	F3	Mood [affective] disorders	6A7	Depressive disorders	FALSE
depression	https://www.reddit.com/r/depression/	F32-F33	Depression (episodic and recurrent)	F32-F33	Depression (episodic and recurrent)	F3	Mood [affective] disorders	6A7	Depressive disorders	FALSE
depression_help	https://www.reddit.com/r/depression_help/	F32-F33	Depression (episodic and recurrent)	F32-F33	Depression (episodic and recurrent)	F3	Mood [affective] disorders	6A7	Depressive disorders	FALSE
derealization	https://www.reddit.com/r/derealization/	F48.1	Depersonalization-derealization syndrome	F48	Other neurotic disorders	F4	Neurotic, stress-related and somatoform disorders	6B66	Depersonalization-derealization disorder	FALSE
DID	https://www.reddit.com/r/DID/	F44.8	Other dissociative [conversion] disorders	F44	dissociative [conversion] disorders	F4	Neurotic, stress-related and somatoform disorders	6B64	Dissociative identity disorder	TRUE
dpdr	https://www.reddit.com/r/dpdr/	F48.1	Depersonalization-derealization syndrome	F48	Other neurotic disorders	F4	Neurotic, stress-related and somatoform disorders	6B66	Depersonalization-derealization disorder	FALSE
dryalcoholics	https://www.reddit.com/r/dryalcoholics/	F10	Mental and behavioural disorders due to use of alcohol	F10	Mental and behavioural disorders due to use of alcohol	F1	Mental and behavioural disorders due to psychoactive substance use	6C40.2	Alcohol dependence	FALSE
dyspraxia	https://www.reddit.com/r/dyspraxia/	F82	Specific developmental disorder of motor function	F82	Specific developmental disorder of motor function	F8	Disorders of psychological development	6A04	Developmental motor coordination disorder	FALSE
Dyslexia	https://www.reddit.com/r/Dyslexia/	F81.0	Specific reading disorder	F81	Specific developmental disorders of scholastic skills	F8	Disorders of psychological development	MB4B.0	Dyslexia and alexia	FALSE
dysthymia	https://www.reddit.com/r/dysthymia/	F34.1	Dysthymia	F34	Persistent mood [affective] disorders	F3	Mood [affective] disorders	6A72	Dysthymic disorder	FALSE
eating_disorders	https://www.reddit.com/r/eating_disorders/	F50	Eating disorders	F50	Eating disorders	F5	Behavioural syndromes associated with physiological disturbances and physical factors	6B8	Feeding or eating disorders	FALSE
EatingDisorders	https://www.reddit.com/r/EatingDisorders/	F50	Eating disorders	F50	Eating disorders	F5	Behavioural syndromes associated with physiological disturbances and physical factors	6B8	Feeding or eating disorders	FALSE
Eatingdisordersover30	https://www.reddit.com/r/Eatingdisordersover30/	F50	Eating disorders	F50	Eating disorders	F5	Behavioural syndromes associated with physiological disturbances and physical factors	6B8	Feeding or eating disorders	FALSE
EDAnonymous	https://www.reddit.com/r/EDAnonymous/	F50	Eating disorders	F50	Eating disorders	F5	Behavioural syndromes associated with physiological disturbances and physical factors	6B8	Feeding or eating disorders	FALSE
EdAnonymousAdults	https://www.reddit.com/r/EdAnonymousAdults/	F50	Eating disorders	F50	Eating disorders	F5	Behavioural syndromes associated with physiological disturbances and physical factors	6B8	Feeding or eating disorders	FALSE
emetophobia	https://www.reddit.com/r/emetophobia/	F40.2	Specific (isolated) phobias	F40	Phobic anxiety disorders	F4	Neurotic, stress-related and somatoform disorders	6B03	Specific phobia	FALSE
emetophobiarecovery	https://www.reddit.com/r/emetophobiarecovery/	F40.2	Specific (isolated) phobias	F40	Phobic anxiety disorders	F4	Neurotic, stress-related and somatoform disorders	6B03	Specific phobia	FALSE
erectiledysfunction	https://www.reddit.com/r/erectiledysfunction/	F52.2	Failure of genital response	F52	Sexual dysfunction, not caused by organic disorder or disease	F5	Behavioural syndromes associated with physiological disturbances and physical factors	HA01.1	Male erectile dysfunction	FALSE
GamblingAddiction	https://www.reddit.com/r/GamblingAddiction/	F63.0	Pathological gambling	F63	Habit and impulse disorders	F6	Disorders of adult personality and behaviour	6C50	Gambling disorder	FALSE
GriefSupport	https://www.reddit.com/r/GriefSupport/	F43.2	Adjustment disorders	F43	Reaction to severe stress, and adjustment disorders	F4	Neurotic, stress-related and somatoform disorders	QE62/6B42	Uncomplicated bereavement/Prolonged grief disorder	FALSE
grief	https://www.reddit.com/r/grief/	F43.2	Adjustment disorders	F43	Reaction to severe stress, and adjustment disorders	F4	Neurotic, stress-related and somatoform disorders	QE62/6B42	Uncomplicated bereavement/Prolonged grief disorder	FALSE
HealthAnxiety	https://www.reddit.com/r/HealthAnxiety/	F45.2	Hypochondriacal disorder	F45	Somatoform disorders	F4	Neurotic, stress-related and somatoform disorders	6B23	Hypochondriasis	FALSE
hoarding	https://www.reddit.com/r/hoarding/	F42.8	Other obsessive-compulsive disorders	F42	Obsessive-compulsive disorder	F4	Neurotic, stress-related and somatoform disorders	6B24	Hoarding disorder	TRUE
HPPD	https://www.reddit.com/r/HPPD/	F16	Mental and behavioural disorders due to use of hallucinogens	F16	Mental and behavioural disorders due to use of hallucinogens	F1	Mental and behavioural disorders due to psychoactive substance use	6C49.2	Hallucinogen dependence	FALSE
insomnia	https://www.reddit.com/r/insomnia/	F51.0	Nonorganic insomnia	F51	Nonorganic sleep disorders	F5	Behavioural syndromes associated with physiological disturbances and physical factors	7A0	Insomnia disorders	FALSE
leaves	https://www.reddit.com/r/leaves/	F12	Mental and behavioural disorders due to use of cannabinoids	F12	Mental and behavioural disorders due to use of cannabinoids	F1	Mental and behavioural disorders due to psychoactive substance use	6C41.2	Cannabis dependence	FALSE
lossofalovedone	https://www.reddit.com/r/lossofalovedone/	F43.2	Adjustment disorders	F43	Reaction to severe stress, and adjustment disorders	F4	Neurotic, stress-related and somatoform disorders	QE62/6B42	Uncomplicated bereavement/Prolonged grief disorder	FALSE
LowLibidoCommunity	https://www.reddit.com/r/LowLibidoCommunity/	F52.0	Lack or loss of sexual desire	F52	Sexual dysfunction, not caused by organic disorder or disease	F5	Behavioural syndromes associated with physiological disturbances and physical factors	HA00	Hypoactive sexual desire dysfunction	FALSE
nailbiting	https://www.reddit.com/r/nailbiting/	F42.8	Other obsessive-compulsive disorders	F42	Obsessive-compulsive disorder	F4	Neurotic, stress-related and somatoform disorders	6B25.Y	Other specified body-focused repetitive behaviour disorders	FALSE
narcissism	https://www.reddit.com/r/narcissism/	F60.8	Other specific personality disorders	F60	Specific personality disorders	F6	Disorders of adult personality and behaviour	6D10.Z	Personality disorder, severity unspecified	FALSE
NarcoticsAnonymous	https://www.reddit.com/r/NarcoticsAnonymous/	F11	Mental and behavioural disorders due to use of opioids	F11	Mental and behavioural disorders due to use of opioids	F1	Mental and behavioural disorders due to psychoactive substance use	6C43.2	Opioid dependence	FALSE
NoFap	https://www.reddit.com/r/NoFap/	F63.8	Other habit and impulse disorders	F63	Habit and impulse disorders	F6	Disorders of adult personality and behaviour	6C72	Compulsive Sexual Behaviour Disorder	TRUE
NoFapChristians	https://www.reddit.com/r/NoFapChristians/	F63.8	Other habit and impulse disorders	F63	Habit and impulse disorders	F6	Disorders of adult personality and behaviour	6C72	Compulsive Sexual Behaviour Disorder	TRUE
NPD	https://www.reddit.com/r/NPD/	F60.8	Other specific personality disorders	F60	Specific personality disorders	F6	Disorders of adult personality and behaviour	6D10.Z	Personality disorder, severity unspecified	FALSE
OCD	https://www.reddit.com/r/OCD/	F42	Obsessive-compulsive disorder	F42	Obsessive-compulsive disorder	F4	Neurotic, stress-related and somatoform disorders	6B20	Obsessive-compulsive disorder	FALSE
OCDRecovery	https://www.reddit.com/r/OCDRecovery/	F42	Obsessive-compulsive disorder	F42	Obsessive-compulsive disorder	F4	Neurotic, stress-related and somatoform disorders	6B20	Obsessive-compulsive disorder	FALSE
OpiatesRecovery	https://www.reddit.com/r/OpiatesRecovery/	F11	Mental and behavioural disorders due to use of opioids	F11	Mental and behavioural disorders due to use of opioids	F1	Mental and behavioural disorders due to psychoactive substance use	6C43.2	Opioid dependence	FALSE
OSDD	https://www.reddit.com/r/OSDD/	F44.8	Other dissociative [conversion] disorders	F44	Dissociative [conversion] disorders	F4	Neurotic, stress-related and somatoform disorders	6B6Y	Other specified dissociative disorders	FALSE
PanicAttack	https://www.reddit.com/r/PanicAttack/	F41.0	Panic disorder [episodic paroxysmal anxiety]	F41	Other anxiety disorders	F4	Neurotic, stress-related and somatoform disorders	SQ23	Panic attack disorder (TM2)	FALSE
panicdisorder	https://www.reddit.com/r/panicdisorder/	F41.0	Panic disorder [episodic paroxysmal anxiety]	F41	Other anxiety disorders	F4	Neurotic, stress-related and somatoform disorders	SQ23	Panic attack disorder (TM2)	FALSE
PMDD	https://www.reddit.com/r/PMDD/	F33.8	Other recurrent depressive disorders (PMDD)	F33	Recurrent depressive disorder	F3	Mood [affective] disorders	GA34.41	Premenstrual dysphoric disorder	TRUE
PornAddiction	https://www.reddit.com/r/PornAddiction/	F63.8	Other habit and impulse disorders	F63	Habit and impulse disorders	F6	Disorders of adult personality and behaviour	6C72	Compulsive Sexual Behaviour Disorder	TRUE
PrematureEjaculation	https://www.reddit.com/r/PrematureEjaculation/	F52.4	Premature ejaculation	F52	Sexual dysfunction, not caused by organic disorder or disease	F5	Behavioural syndromes associated with physiological disturbances and physical factors	SB08	Premature ejaculation disorder (TM1)	FALSE
problemgambling	https://www.reddit.com/r/problemgambling/	F63.0	Pathological gambling	F63	Habit and impulse disorders	F6	Disorders of adult personality and behaviour	6C50	Gambling disorder	FALSE
ptsd	https://www.reddit.com/r/ptsd/	F43.1	Post-traumatic stress disorder	F43	Reaction to severe stress, and adjustment disorders	F4	Neurotic, stress-related and somatoform disorders	6B40	Post traumatic stress disorder	FALSE
quittingkratom	https://www.reddit.com/r/quittingkratom/	F11	Mental and behavioural disorders due to use of opioids	F11	Mental and behavioural disorders due to use of opioids	F1	Mental and behavioural disorders due to psychoactive substance use	6C43.2	Opioid dependence	FALSE
quittingphenibut	https://www.reddit.com/r/quittingphenibut/	F13	Mental and behavioural disorders due to use of sedatives or hypnotics	F13	Mental and behavioural disorders due to use of sedatives or hypnotics	F1	Mental and behavioural disorders due to psychoactive substance use	6C44.2	Sedative, hypnotic or anxiolytic dependence	FALSE
quittingsmoking	https://www.reddit.com/r/quittingsmoking/	F17	Mental and behavioural disorders due to use of tobacco	F17	Mental and behavioural disorders due to use of tobacco	F1	Mental and behavioural disorders due to psychoactive substance use	6C4A.2	Nicotine dependence	FALSE
QuittingTianeptine	https://www.reddit.com/r/QuittingTianeptine/	F13	Mental and behavioural disorders due to use of sedatives or hypnotics	F13	Mental and behavioural disorders due to use of sedatives or hypnotics	F1	Mental and behavioural disorders due to psychoactive substance use	6C44.2	Sedative, hypnotic or anxiolytic dependence	FALSE
QuittingWeed	https://www.reddit.com/r/QuittingWeed/	F12	Mental and behavioural disorders due to use of cannabinoids	F12	Mental and behavioural disorders due to use of cannabinoids	F1	Mental and behavioural disorders due to psychoactive substance use	6C41.2	Cannabis dependence	FALSE
QuitVaping	https://www.reddit.com/r/QuitVaping/	F17	Mental and behavioural disorders due to use of tobacco	F17	Mental and behavioural disorders due to use of tobacco	F1	Mental and behavioural disorders due to psychoactive substance use	6C4A.2	Nicotine dependence	FALSE
schizoaffective	https://www.reddit.com/r/schizoaffective/	F25	Schizoaffective disorders	F25	Schizoaffective disorders	F2	Schizophrenia, schizotypal and delusional disorders	6A21	Schizoaffective disorder	FALSE
Schizoid	https://www.reddit.com/r/Schizoid/	F60.1	Schizoid personality disorder	F60	Specific personality disorders	F6	Disorders of adult personality and behaviour	6D10.Z	Personality disorder, severity unspecified	FALSE
schizophrenia	https://www.reddit.com/r/schizophrenia/	F20	Schizophrenia	F20	Schizophrenia	F2	Schizophrenia, schizotypal and delusional disorders	6A20	Schizophrenia	FALSE
Schizotypal	https://www.reddit.com/r/Schizotypal/	F21	Schizotypal disorder	F21	Schizotypal disorder	F2	Schizophrenia, schizotypal and delusional disorders	6A22	Schizotypal disorder	FALSE
SexAddiction	https://www.reddit.com/r/SexAddiction/	F63.8	Other habit and impulse disorders	F63	Habit and impulse disorders	F6	Disorders of adult personality and behaviour	6C72	Compulsive Sexual Behaviour Disorder	TRUE
Sober	https://www.reddit.com/r/Sober/	F10	Mental and behavioural disorders due to use of alcohol	F10	Mental and behavioural disorders due to use of alcohol	F1	Mental and behavioural disorders due to psychoactive substance use	6C40.2	Alcohol dependence	FALSE
socialanxiety	https://www.reddit.com/r/socialanxiety/	F40.1	Social phobias	F40	Phobic anxiety disorders	F4	Neurotic, stress-related and somatoform disorders	6B04	Social anxiety disorder	FALSE
sociopath	https://www.reddit.com/r/sociopath/	F60.2	Dissocial personality disorder	F60	Specific personality disorders	F6	Disorders of adult personality and behaviour	6D10.Z	Personality disorder, severity unspecified	FALSE
stopdrinking	https://www.reddit.com/r/stopdrinking/	F10	Mental and behavioural disorders due to use of alcohol	F10	Mental and behavioural disorders due to use of alcohol	F1	Mental and behavioural disorders due to psychoactive substance use	6C40.2	Alcohol dependence	FALSE
stopdrinkingfitness	https://www.reddit.com/r/stopdrinkingfitness/	F10	Mental and behavioural disorders due to use of alcohol	F10	Mental and behavioural disorders due to use of alcohol	F1	Mental and behavioural disorders due to psychoactive substance use	6C40.2	Alcohol dependence	FALSE
StopGaming	https://www.reddit.com/r/StopGaming/	F63.8	Other habit and impulse disorders	F63	Habit and impulse disorders	F6	Disorders of adult personality and behaviour	6C51	Gaming disorder	TRUE
stopsmoking	https://www.reddit.com/r/stopsmoking/	F17	Mental and behavioural disorders due to use of tobacco	F17	Mental and behavioural disorders due to use of tobacco	F1	Mental and behavioural disorders due to psychoactive substance use	6C4A.2	Nicotine dependence	FALSE
StopSpeeding	https://www.reddit.com/r/StopSpeeding/	F15	Mental and behavioural disorders due to use of other stimulants, including caffeine	F15	Mental and behavioural disorders due to use of other stimulants, including caffeine	F1	Mental and behavioural disorders due to psychoactive substance use	6C46.2	Stimulant dependence including amphetamines, methamphetamine or methcathinone	FALSE
Stutter	https://www.reddit.com/r/Stutter/	F98.5	Stuttering [stammering]	F98	Other behavioural and emotional disorders with onset usually occurring in childhood and adolescence	F9	Behavioural and emotional disorders with onset usually occurring in childhood and adolescence	6A01.1	Developmental speech fluency disorder	FALSE
SuicideBereavement	https://www.reddit.com/r/SuicideBereavement/	F43.2	Adjustment disorders	F43	Reaction to severe stress, and adjustment disorders	F4	Neurotic, stress-related and somatoform disorders	QE62/6B42	Uncomplicated bereavement/Prolonged grief disorder	FALSE
trichotillomania	https://www.reddit.com/r/trichotillomania/	F63.3	Trichotillomania	F63	Habit and impulse disorders	F6	Disorders of adult personality and behaviour	6B25.0	Trichotillomania	FALSE
TwoXADHD	https://www.reddit.com/r/TwoXADHD/	F90.0	Disturbance of activity and attention	F90	Hyperkinetic disorders	F9	Behavioural and emotional disorders with onset usually occurring in childhood and adolescence	6A05	Attention deficit hyperactivity disorde	FALSE
widowers	https://www.reddit.com/r/widowers/	F43.2	Adjustment disorders	F43	Reaction to severe stress, and adjustment disorders	F4	Neurotic, stress-related and somatoform disorders	QE62/6B42	Uncomplicated bereavement/Prolonged grief disorder	FALSE

## Sheet: List of (Weighted) Degrees (The
Node (disorder)	Weighted degree	Degree
F21 - Schizotypal disorder	0.708	2
F60.6 - Anxious [avoidant] personality disorder	0.499	4
F40.0 - Agoraphobia	0.467	8
F60.1 - Schizoid personality disorder	0.425	3
F43.1 - Post-traumatic stress disorder	0.422	4
F60.3 - Emotionally unstable personality disorder	0.382	3
F84 - Pervasive developmental disorders (autism)	0.376	2
F60.2 - Dissocial personality disorder	0.362	4
F48.1 - Depersonalization-derealization syndrome	0.352	6
F42 - Obsessive-compulsive disorder	0.342	6
F60.8 - Other specific personality disorders	0.341	4
F41.0 - Panic disorder [episodic paroxysmal anxiety]	0.326	7
F32-F33 - Depression (episodic and recurrent)	0.323	0
F20 - Schizophrenia	0.28	2
F25 - Schizoaffective disorders	0.24	2
F45.2 - Hypochondriacal disorder	0.236	5
F82 - Specific developmental disorder of motor function	0.234	2
F34.1 - Dysthymia	0.233	0
F50.0 - Anorexia nervosa	0.223	3
F50.8 - Other eating disorders	0.204	2
F90.0 - Disturbance of activity and attention	0.197	0
F50.2 - Bulimia nervosa	0.191	2
F13 - Mental and behavioural disorders due to use of sedatives or hypnotics	0.181	3
F40.1 - Social phobias	0.166	3
F81.0 - Specific reading disorder	0.161	2
F51.0 - Nonorganic insomnia	0.148	0
F31 - Bipolar affective disorder	0.146	0
F40.2 - Specific (isolated) phobias	0.124	4
F33.8 - Other recurrent depressive disorders (PMDD)	0.124	0
F16 - Mental and behavioural disorders due to use of hallucinogens	0.102	1
F52.2 - Failure of genital response	0.099	2
F44.8 - Other dissociative [conversion] disorders	0.096	1
F15 - Mental and behavioural disorders due to use of other stimulants, including caffeine	0.091	4
F41.1 - Generalized anxiety disorder	0.08	2
F31.8 - Other bipolar affective disorders (bipolar II)	0.076	0
F11 - Mental and behavioural disorders due to use of opioids	0.063	2
F50 - Eating disorders	0.06	1
F52.4 - Premature ejaculation	0.06	1
F52.0 - Lack or loss of sexual desire	0.039	1
F12 - Mental and behavioural disorders due to use of cannabinoids	0.037	1
F63.3 - Trichotillomania	0.026	0
F42.8 - Other obsessive-compulsive disorders	0.024	1
F17 - Mental and behavioural disorders due to use of tobacco	0.022	1
F43.2 - Adjustment disorders	0.018	1
F63.8 - Other habit and impulse disorders	0.014	0
F10 - Mental and behavioural disorders due to use of alcohol	0.01	0
F00-F03 - Dementia	0	0
F63.0 - Pathological gambling	0	0
F98.5 - Stuttering [stammering]	0	0

## Sheet: List of Negative Edges and thei
Node 1	Node 2	Weight
F00-F03	F63.8	-0.05
F10	F15	-0.03
F10	F40.2	-0.026
F10	F42.8	-0.016
F10	F48.1	-0.018
F10	F50.0	-0.017
F10	F50.8	-0.014
F10	F52.2	-0.021
F10	F52.4	-0.028
F10	F60.6	-0.022
F10	F81.0	-0.027
F11	F40.1	-0.007
F11	F40.2	-0.007
F11	F42	-0.009
F11	F43.1	-0.008
F11	F43.2	-0.008
F11	F44.8	-0.006
F11	F45.2	-0.005
F11	F50	-0.008
F11	F60.3	-0.01
F12	F20	-0.01
F12	F40.1	-0.005
F12	F40.2	-0.011
F12	F44.8	-0.011
F12	F45.2	-0.007
F12	F50	-0.009
F13	F41.1	-0.016
F13	F43.2	-0.008
F13	F84	-0.028
F15	F84	-0.023
F17	F40.1	-0.005
F17	F42	-0.006
F17	F43.2	-0.006
F17	F44.8	-0.009
F17	F50	-0.005
F20	F33.8	-0.006
F20	F42	-0.016
F20	F43.2	-0.009
F20	F60.3	-0.022
F25	F63.8	-0.044
F31	F43.1	-0.006
F31	F63.0	-0.014
F32-F33	F41.0	-0.04
F32-F33	F52.2	-0.023
F32-F33	F52.4	-0.046
F33.8	F41.1	-0.016
F33.8	F43.1	-0.011
F40.0	F63.8	-0.047
F40.1	F43.2	-0.007
F40.1	F44.8	-0.007
F40.1	F45.2	-0.006
F40.2	F41.1	-0.02
F41.0	F63.8	-0.042
F41.1	F48.1	-0.036
F41.1	F50.8	-0.021
F41.1	F63.0	-0.02
F42	F45.2	-0.011
F42	F63.0	-0.009
F42.8	F63.8	-0.042
F43.1	F45.2	-0.016
F43.1	F48.1	-0.012
F43.1	F52.2	-0.013
F43.1	F52.4	-0.018
F43.1	F63.0	-0.017
F43.2	F44.8	-0.009
F43.2	F52.2	-0.012
F43.2	F60.3	-0.007
F43.2	F63.0	-0.012
F45.2	F50	-0.009
F45.2	F84	-0.013
F50	F52.2	-0.012
F50	F63.0	-0.011
F50.0	F63.8	-0.049
F50.2	F63.8	-0.05
F50.2	F90.0	-0.03
F50.8	F60.3	-0.023
F50.8	F90.0	-0.021
F52.2	F60.3	-0.019
F52.2	F84	-0.032
F52.2	F90.0	-0.046
F52.4	F60.3	-0.022
F52.4	F84	-0.039
F52.4	F90.0	-0.055
F60.1	F63.8	-0.033
F60.2	F63.8	-0.034
F60.3	F63.0	-0.02
F60.6	F63.8	-0.036
F60.8	F63.8	-0.031
F63.0	F84	-0.039
F63.3	F63.8	-0.045
F63.8	F81.0	-0.041
F63.8	F82	-0.042
F90.0	F98.5	-0.037

## Sheet: ICD-10 Diagnostic Criteria (Tio
Broad	Disorder	Code	Code2	Symptom	Probably equal (no subs)	Equal (subs)	Code3
Organic, including symtomatic, mental disorders	Dementia in Alzheimer's disease with early onset	F00.0	F00	Decline in memory	87	87	F0
Organic, including symtomatic, mental disorders	Dementia in Alzheimer's disease with early onset	F00.0	F00	Decline in judgement	5	5	F0
Organic, including symtomatic, mental disorders	Dementia in Alzheimer's disease with early onset	F00.0	F00	Decline in thinking	100	100	F0
Organic, including symtomatic, mental disorders	Dementia in Alzheimer's disease with early onset	F00.0	F00	Decline in general information processing	101	101	F0
Organic, including symtomatic, mental disorders	Dementia in Alzheimer's disease with early onset	F00.0	F00	Emotional lability	12	12	F0
Organic, including symtomatic, mental disorders	Dementia in Alzheimer's disease with early onset	F00.0	F00	Irritability	47	47	F0
Organic, including symtomatic, mental disorders	Dementia in Alzheimer's disease with early onset	F00.0	F00	Apathy	2	2	F0
Organic, including symtomatic, mental disorders	Dementia in Alzheimer's disease with early onset	F00.0	F00	Coarsing of social behaviour	75	75	F0
Organic, including symtomatic, mental disorders	Dementia in Alzheimer's disease with early onset	F00.0	F00	Aphasia	76	76	F0
Organic, including symtomatic, mental disorders	Dementia in Alzheimer's disease with early onset	F00.0	F00	Agraphia			F0
Organic, including symtomatic, mental disorders	Dementia in Alzheimer's disease with early onset	F00.0	F00	Alexia			F0
Organic, including symtomatic, mental disorders	Dementia in Alzheimer's disease with early onset	F00.0	F00	Acalculia	80	80	F0
Organic, including symtomatic, mental disorders	Dementia in Alzheimer's disease with early onset	F00.0	F00	Apraxia			F0
Organic, including symtomatic, mental disorders	Vascular dementia	F01	F01	Unilateral spastic weakness of the limbs			F0
Organic, including symtomatic, mental disorders	Vascular dementia	F01	F01	An extenhsor plantar response			F0
Organic, including symtomatic, mental disorders	Vascular dementia	F01	F01	Unilateral increased tendom reflexes			F0
Organic, including symtomatic, mental disorders	Vascular dementia	F01	F01	Pseudobulbar palsy			F0
Organic, including symtomatic, mental disorders	Vascular dementia	F01	F01	Decline in memory	87	87	F0
Organic, including symtomatic, mental disorders	Vascular dementia	F01	F01	Decline in judgement	5	5	F0
Organic, including symtomatic, mental disorders	Vascular dementia	F01	F01	Decline in thinking	100	100	F0
Organic, including symtomatic, mental disorders	Vascular dementia	F01	F01	Decline in general information processing	101	101	F0
Organic, including symtomatic, mental disorders	Vascular dementia	F01	F01	Emotional lability	12	12	F0
Organic, including symtomatic, mental disorders	Vascular dementia	F01	F01	Irritability	47	47	F0
Organic, including symtomatic, mental disorders	Vascular dementia	F01	F01	Apathy	2	2	F0
Organic, including symtomatic, mental disorders	Vascular dementia	F01	F01	Coarsing of social behaviour	75	75	F0
Organic, including symtomatic, mental disorders	Dementia in Pick's disease	F02.0	F02	Emotional blunting	83	83	F0
Organic, including symtomatic, mental disorders	Dementia in Pick's disease	F02.0	F02	Coarsing of social behaviour	75	75	F0
Organic, including symtomatic, mental disorders	Dementia in Pick's disease	F02.0	F02	Disinhibition	3	3	F0
Organic, including symtomatic, mental disorders	Dementia in Pick's disease	F02.0	F02	Apathy	2	2	F0
Organic, including symtomatic, mental disorders	Dementia in Pick's disease	F02.0	F02	Psychomotor agitation	63	63	F0
Organic, including symtomatic, mental disorders	Dementia in Pick's disease	F02.0	F02	Aphasia	76	76	F0
Organic, including symtomatic, mental disorders	Dementia in Pick's disease	F02.0	F02	Decline in memory	87	87	F0
Organic, including symtomatic, mental disorders	Dementia in Pick's disease	F02.0	F02	Decline in judgement	5	5	F0
Organic, including symtomatic, mental disorders	Dementia in Pick's disease	F02.0	F02	Decline in thinking	100	100	F0
Organic, including symtomatic, mental disorders	Dementia in Pick's disease	F02.0	F02	Decline in general information processing	101	101	F0
Organic, including symtomatic, mental disorders	Dementia in Pick's disease	F02.0	F02	Emotional lability	12	12	F0
Organic, including symtomatic, mental disorders	Dementia in Pick's disease	F02.0	F02	Irritability	47	47	F0
Organic, including symtomatic, mental disorders	Dementia in Pick's disease	F02.0	F02	Apathy	2	2	F0
Organic, including symtomatic, mental disorders	Dementia in Pick's disease	F02.0	F02	Coarsing of social behaviour	75	75	F0
Organic, including symtomatic, mental disorders	Dementia in Creutzfeldt-Jakob disease	F02.1	F02	Pyramidal symptoms			F0
Organic, including symtomatic, mental disorders	Dementia in Creutzfeldt-Jakob disease	F02.1	F02	Extrapyramidal symptoms			F0
Organic, including symtomatic, mental disorders	Dementia in Creutzfeldt-Jakob disease	F02.1	F02	Cerrebellar symptoms			F0
Organic, including symtomatic, mental disorders	Dementia in Creutzfeldt-Jakob disease	F02.1	F02	Aphasia	76	76	F0
Organic, including symtomatic, mental disorders	Dementia in Creutzfeldt-Jakob disease	F02.1	F02	Visual impairment			F0
Organic, including symtomatic, mental disorders	Dementia in Creutzfeldt-Jakob disease	F02.1	F02	Decline in memory	87	87	F0
Organic, including symtomatic, mental disorders	Dementia in Creutzfeldt-Jakob disease	F02.1	F02	Decline in judgement	5	5	F0
Organic, including symtomatic, mental disorders	Dementia in Creutzfeldt-Jakob disease	F02.1	F02	Decline in thinking	100	100	F0
Organic, including symtomatic, mental disorders	Dementia in Creutzfeldt-Jakob disease	F02.1	F02	Decline in general information processing	101	101	F0
Organic, including symtomatic, mental disorders	Dementia in Creutzfeldt-Jakob disease	F02.1	F02	Emotional lability	12	12	F0
Organic, including symtomatic, mental disorders	Dementia in Creutzfeldt-Jakob disease	F02.1	F02	Irritability	47	47	F0
Organic, including symtomatic, mental disorders	Dementia in Creutzfeldt-Jakob disease	F02.1	F02	Apathy	2	2	F0
Organic, including symtomatic, mental disorders	Dementia in Creutzfeldt-Jakob disease	F02.1	F02	Coarsing of social behaviour	75	75	F0
Organic, including symtomatic, mental disorders	Dementia in Huntington's disease	F02.2	F02	Slowness of thinking			F0
Organic, including symtomatic, mental disorders	Dementia in Huntington's disease	F02.2	F02	Personality alteration			F0
Organic, including symtomatic, mental disorders	Dementia in Huntington's disease	F02.2	F02	Apathy	2	2	F0
Organic, including symtomatic, mental disorders	Dementia in Huntington's disease	F02.2	F02	Involunatry choreiform movements			F0
Organic, including symtomatic, mental disorders	Dementia in Huntington's disease	F02.2	F02	Depression	81	81	F0
Organic, including symtomatic, mental disorders	Dementia in Huntington's disease	F02.2	F02	Decline in memory	87	87	F0
Organic, including symtomatic, mental disorders	Dementia in Huntington's disease	F02.2	F02	Decline in judgement	5	5	F0
Organic, including symtomatic, mental disorders	Dementia in Huntington's disease	F02.2	F02	Decline in thinking	100	100	F0
Organic, including symtomatic, mental disorders	Dementia in Huntington's disease	F02.2	F02	Decline in general information processing	101	101	F0
Organic, including symtomatic, mental disorders	Dementia in Huntington's disease	F02.2	F02	Emotional lability	12	12	F0
Organic, including symtomatic, mental disorders	Dementia in Huntington's disease	F02.2	F02	Irritability	47	47	F0
Organic, including symtomatic, mental disorders	Dementia in Huntington's disease	F02.2	F02	Apathy	2	2	F0
Organic, including symtomatic, mental disorders	Dementia in Huntington's disease	F02.2	F02	Coarsing of social behaviour	75	75	F0
Organic, including symtomatic, mental disorders	Dementia in Parkinson's disease	F02.3	F02	Decline in memory	87	87	F0
Organic, including symtomatic, mental disorders	Dementia in Parkinson's disease	F02.3	F02	Decline in judgement	5	5	F0
Organic, including symtomatic, mental disorders	Dementia in Parkinson's disease	F02.3	F02	Decline in thinking	100	100	F0
Organic, including symtomatic, mental disorders	Dementia in Parkinson's disease	F02.3	F02	Decline in general information processing	101	101	F0
Organic, including symtomatic, mental disorders	Dementia in Parkinson's disease	F02.3	F02	Emotional lability	12	12	F0
Organic, including symtomatic, mental disorders	Dementia in Parkinson's disease	F02.3	F02	Irritability	47	47	F0
Organic, including symtomatic, mental disorders	Dementia in Parkinson's disease	F02.3	F02	Apathy	2	2	F0
Organic, including symtomatic, mental disorders	Dementia in Parkinson's disease	F02.3	F02	Coarsing of social behaviour	75	75	F0
Organic, including symtomatic, mental disorders	Organic amnesic syndrome	F04	F04	Defect of recent memory	87		F0
Organic, including symtomatic, mental disorders	Organic amnesic syndrome	F04	F04	Reduced ability to recall past experiences	87		F0
Organic, including symtomatic, mental disorders	Delirium, not induced by alcohol and other psychoactive substances	F05	F05	Clouding of consciousness			F0
Organic, including symtomatic, mental disorders	Delirium, not induced by alcohol and other psychoactive substances	F05	F05	Impairment of immediate recall and recent memory	87		F0
Organic, including symtomatic, mental disorders	Delirium, not induced by alcohol and other psychoactive substances	F05	F05	Disorientation in time, place, and person	197		F0
Organic, including symtomatic, mental disorders	Delirium, not induced by alcohol and other psychoactive substances	F05	F05	Rapid, unpredictable shifts from hypoactivity to hyperactivity			F0
Organic, including symtomatic, mental disorders	Delirium, not induced by alcohol and other psychoactive substances	F05	F05	Increased reaction time	7	7	F0
Organic, including symtomatic, mental disorders	Delirium, not induced by alcohol and other psychoactive substances	F05	F05	Increased or decreased flow of speech	107		F0
Organic, including symtomatic, mental disorders	Delirium, not induced by alcohol and other psychoactive substances	F05	F05	Enhanced startle reaction	78	78	F0
Organic, including symtomatic, mental disorders	Delirium, not induced by alcohol and other psychoactive substances	F05	F05	Insomnia	28	28	F0
Organic, including symtomatic, mental disorders	Delirium, not induced by alcohol and other psychoactive substances	F05	F05	Disturbing dreams and nightmares, which may continue as hallucinations or illusions after wakening			F0
Organic, including symtomatic, mental disorders	Organic hallucinations	F06.0	F06	Hallucinations	19		F0
Organic, including symtomatic, mental disorders	Organic catatonic disorder	F06.1	F06	Stupor	86	86	F0
Organic, including symtomatic, mental disorders	Organic catatonic disorder	F06.1	F06	Negativism	92	92	F0
Organic, including symtomatic, mental disorders	Organic catatonic disorder	F06.1	F06	Excitement	77	77	F0
Organic, including symtomatic, mental disorders	Organic delusional [schizophrenia-like] disorder	F06.2	F06	Delusions	79	79	F0
Organic, including symtomatic, mental disorders	Organic emotionally labile [asthentic] disorder	F06.6	F06	Emotional lability	12	12	F0
Organic, including symtomatic, mental disorders	Organic emotionally labile [asthentic] disorder	F06.6	F06	Dizziness	244	244	F0
Organic, including symtomatic, mental disorders	Organic emotionally labile [asthentic] disorder	F06.6	F06	Pains	239	239	F0
Organic, including symtomatic, mental disorders	Organic emotionally labile [asthentic] disorder	F06.6	F06	Aches	6	6	F0
Organic, including symtomatic, mental disorders	Organic personality disorder	F07.0	F07	Consistently reduced ability to perserve with goal-directed activities			F0
Organic, including symtomatic, mental disorders	Organic personality disorder	F07.0	F07	Emotional lability	12	12	F0
Organic, including symtomatic, mental disorders	Organic personality disorder	F07.0	F07	Irritability	47	47	F0
Organic, including symtomatic, mental disorders	Organic personality disorder	F07.0	F07	Outbursts of anger	88	88	F0
Organic, including symtomatic, mental disorders	Organic personality disorder	F07.0	F07	Outbursts of aggression	11	11	F0
Organic, including symtomatic, mental disorders	Organic personality disorder	F07.0	F07	Apathy	2	2	F0
Organic, including symtomatic, mental disorders	Organic personality disorder	F07.0	F07	Euphoria	9	9	F0
Organic, including symtomatic, mental disorders	Organic personality disorder	F07.0	F07	Disinhibition			F0
Organic, including symtomatic, mental disorders	Organic personality disorder	F07.0	F07	Suspiciousness	66	66	F0
Organic, including symtomatic, mental disorders	Organic personality disorder	F07.0	F07	Paranoid ideation	20	20	F0
Organic, including symtomatic, mental disorders	Organic personality disorder	F07.0	F07	Excessive preoccupation with a single theme			F0
Organic, including symtomatic, mental disorders	Organic personality disorder	F07.0	F07	Marked alteration of the rate and flow of language production			F0
Organic, including symtomatic, mental disorders	Organic personality disorder	F07.0	F07	Hyposexuality			F0
Organic, including symtomatic, mental disorders	Organic personality disorder	F07.0	F07	Change in sexual preference			F0
Organic, including symtomatic, mental disorders	Postencephalitic syndrome	F07.1	F07	Paralysis			F0
Organic, including symtomatic, mental disorders	Postencephalitic syndrome	F07.1	F07	Deafness			F0
Organic, including symtomatic, mental disorders	Postencephalitic syndrome	F07.1	F07	Aphasia	76	76	F0
Organic, including symtomatic, mental disorders	Postencephalitic syndrome	F07.1	F07	Constructional apraxia			F0
Organic, including symtomatic, mental disorders	Postencephalitic syndrome	F07.1	F07	Acalculia	80	80	F0
Organic, including symtomatic, mental disorders	Postconcussional syndrome	F07.2	F07	Headache	39	39	F0
Organic, including symtomatic, mental disorders	Postconcussional syndrome	F07.2	F07	Dizziness	244	244	F0
Organic, including symtomatic, mental disorders	Postconcussional syndrome	F07.2	F07	Malaise	40	40	F0
Organic, including symtomatic, mental disorders	Postconcussional syndrome	F07.2	F07	Excessive fatigue	91	91	F0
Organic, including symtomatic, mental disorders	Postconcussional syndrome	F07.2	F07	Noise intolerance			F0
Organic, including symtomatic, mental disorders	Postconcussional syndrome	F07.2	F07	Irritability	47	47	F0
Organic, including symtomatic, mental disorders	Postconcussional syndrome	F07.2	F07	Emotional lability	12	12	F0
Organic, including symtomatic, mental disorders	Postconcussional syndrome	F07.2	F07	Depression	81	81	F0
Organic, including symtomatic, mental disorders	Postconcussional syndrome	F07.2	F07	Anxiety	22	22	F0
Organic, including symtomatic, mental disorders	Postconcussional syndrome	F07.2	F07	Difficulty in concentration	53	53	F0
Organic, including symtomatic, mental disorders	Postconcussional syndrome	F07.2	F07	Difficulty in performing mental tasks			F0
Organic, including symtomatic, mental disorders	Postconcussional syndrome	F07.2	F07	Memory problems	87	87	F0
Organic, including symtomatic, mental disorders	Postconcussional syndrome	F07.2	F07	Insomnia	28	28	F0
Organic, including symtomatic, mental disorders	Postconcussional syndrome	F07.2	F07	Reduced tolerance to alcohol			F0
Organic, including symtomatic, mental disorders	Postconcussional syndrome	F07.2	F07	Preoccupation with the symptoms and fear of permanent brain damage, to the extent of hypochondriacal, overvalued ideas and apotion of a sick role			F0
Mental and behavioural disorders due to psychoactive substance use	Acute intoxication alcohol	F10.0	F10	Disinhibition	3	3	F1
Mental and behavioural disorders due to psychoactive substance use	Acute intoxication alcohol	F10.0	F10	Argumenttativeness	17	17	F1
Mental and behavioural disorders due to psychoactive substance use	Acute intoxication alcohol	F10.0	F10	Aggression	11	11	F1
Mental and behavioural disorders due to psychoactive substance use	Acute intoxication alcohol	F10.0	F10	Lability of mood	12	12	F1
Mental and behavioural disorders due to psychoactive substance use	Acute intoxication alcohol	F10.0	F10	Impaired attention	4	280	F1
Mental and behavioural disorders due to psychoactive substance use	Acute intoxication alcohol	F10.0	F10	Impaired judgement	5	5	F1
Mental and behavioural disorders due to psychoactive substance use	Acute intoxication alcohol	F10.0	F10	Unsteady gait	13	13	F1
Mental and behavioural disorders due to psychoactive substance use	Acute intoxication alcohol	F10.0	F10	Difficulty in standing	14	14	F1
Mental and behavioural disorders due to psychoactive substance use	Acute intoxication alcohol	F10.0	F10	Slurred speech	107	278	F1
Mental and behavioural disorders due to psychoactive substance use	Acute intoxication alcohol	F10.0	F10	Nystagmus	15	15	F1
Mental and behavioural disorders due to psychoactive substance use	Acute intoxication alcohol	F10.0	F10	Decreased level of consciousness (sopor, coma)	1	1	F1
Mental and behavioural disorders due to psychoactive substance use	Acute intoxication alcohol	F10.0	F10	Flushed face	233	233	F1
Mental and behavioural disorders due to psychoactive substance use	Acute intoxication alcohol	F10.0	F10	Conjunctival injection (doorbloedde ogen)	8	8	F1
Mental and behavioural disorders due to psychoactive substance use	Acute intoxication opiods	F11.0	F11	Apathy	2	2	F1
Mental and behavioural disorders due to psychoactive substance use	Acute intoxication opiods	F11.0	F11	Sedation	10	10	F1
Mental and behavioural disorders due to psychoactive substance use	Acute intoxication opiods	F11.0	F11	Disinhibition	3	3	F1
Mental and behavioural disorders due to psychoactive substance use	Acute intoxication opiods	F11.0	F11	Psychomotor retardation	32	32	F1
Mental and behavioural disorders due to psychoactive substance use	Acute intoxication opiods	F11.0	F11	Impaired attention	4	280	F1
Mental and behavioural disorders due to psychoactive substance use	Acute intoxication opiods	F11.0	F11	Impaired judgement	5	5	F1
Mental and behavioural disorders due to psychoactive substance use	Acute intoxication opiods	F11.0	F11	Drowsiness			F1
Mental and behavioural disorders due to psychoactive substance use	Acute intoxication opiods	F11.0	F11	Slurred speech	107	278	F1
Mental and behavioural disorders due to psychoactive substance use	Acute intoxication opiods	F11.0	F11	Pupillary constriction			F1
Mental and behavioural disorders due to psychoactive substance use	Acute intoxication opiods	F11.0	F11	Decreased levels of consciousness (sopor, coma)	1	1	F1
Mental and behavioural disorders due to psychoactive substance use	Acute intoxication cannabinoids	F12.0	F12	Euphoria	9	9	F1
Mental and behavioural disorders due to psychoactive substance use	Acute intoxication cannabinoids	F12.0	F12	Disinhibition	3	3	F1
Mental and behavioural disorders due to psychoactive substance use	Acute intoxication cannabinoids	F12.0	F12	Anxiety	22	22	F1
Mental and behavioural disorders due to psychoactive substance use	Acute intoxication cannabinoids	F12.0	F12	Agitation	48	48	F1
Mental and behavioural disorders due to psychoactive substance use	Acute intoxication cannabinoids	F12.0	F12	Paranoid ideation	20	20	F1
Mental and behavioural disorders due to psychoactive substance use	Acute intoxication cannabinoids	F12.0	F12	Suspiciousness	66	66	F1
Mental and behavioural disorders due to psychoactive substance use	Acute intoxication cannabinoids	F12.0	F12	Temporal slowing			F1
Mental and behavioural disorders due to psychoactive substance use	Acute intoxication cannabinoids	F12.0	F12	Impaired judgement	5	5	F1
Mental and behavioural disorders due to psychoactive substance use	Acute intoxication cannabinoids	F12.0	F12	Impaired attention	4	280	F1
Mental and behavioural disorders due to psychoactive substance use	Acute intoxication cannabinoids	F12.0	F12	Impaired reaction time	7	7	F1
Mental and behavioural disorders due to psychoactive substance use	Acute intoxication cannabinoids	F12.0	F12	Auditory, visual, or tactile illusions	18	18	F1
Mental and behavioural disorders due to psychoactive substance use	Acute intoxication cannabinoids	F12.0	F12	Hallucinations with perserved orientation	19	19	F1
Mental and behavioural disorders due to psychoactive substance use	Acute intoxication cannabinoids	F12.0	F12	Depersonalization	23	23	F1
Mental and behavioural disorders due to psychoactive substance use	Acute intoxication cannabinoids	F12.0	F12	Derealization	24	24	F1
Mental and behavioural disorders due to psychoactive substance use	Acute intoxication cannabinoids	F12.0	F12	Increased appetite	44	44	F1
Mental and behavioural disorders due to psychoactive substance use	Acute intoxication cannabinoids	F12.0	F12	Dry mouth	60	60	F1
Mental and behavioural disorders due to psychoactive substance use	Acute intoxication cannabinoids	F12.0	F12	Conjunctival injection	8	8	F1
Mental and behavioural disorders due to psychoactive substance use	Acute intoxication cannabinoids	F12.0	F12	Tachycardia	21	21	F1
Mental and behavioural disorders due to psychoactive substance use	Acute intoxication sedatives/hypnotics	F13.0	F13	Euphoria	9	9	F1
Mental and behavioural disorders due to psychoactive substance use	Acute intoxication sedatives/hypnotics	F13.0	F13	Disinhibition	3	3	F1
Mental and behavioural disorders due to psychoactive substance use	Acute intoxication sedatives/hypnotics	F13.0	F13	Apathy	2	2	F1
Mental and behavioural disorders due to psychoactive substance use	Acute intoxication sedatives/hypnotics	F13.0	F13	Sedation	10	10	F1
Mental and behavioural disorders due to psychoactive substance use	Acute intoxication sedatives/hypnotics	F13.0	F13	Abusiveness	16	16	F1
Mental and behavioural disorders due to psychoactive substance use	Acute intoxication sedatives/hypnotics	F13.0	F13	Aggression	11	11	F1
Mental and behavioural disorders due to psychoactive substance use	Acute intoxication sedatives/hypnotics	F13.0	F13	Lability of mood	12	12	F1
Mental and behavioural disorders due to psychoactive substance use	Acute intoxication sedatives/hypnotics	F13.0	F13	Impaired attention	4	280	F1
Mental and behavioural disorders due to psychoactive substance use	Acute intoxication sedatives/hypnotics	F13.0	F13	Anterograde amnesia	87		F1
Mental and behavioural disorders due to psychoactive substance use	Acute intoxication sedatives/hypnotics	F13.0	F13	Impaired psychomotor function			F1
Mental and behavioural disorders due to psychoactive substance use	Acute intoxication sedatives/hypnotics	F13.0	F13	Unsteady gait	13	13	F1
Mental and behavioural disorders due to psychoactive substance use	Acute intoxication sedatives/hypnotics	F13.0	F13	Difficulty in standing	14	14	F1
Mental and behavioural disorders due to psychoactive substance use	Acute intoxication sedatives/hypnotics	F13.0	F13	Slurred speech	107	278	F1
Mental and behavioural disorders due to psychoactive substance use	Acute intoxication sedatives/hypnotics	F13.0	F13	Nystagmus	15	15	F1
Mental and behavioural disorders due to psychoactive substance use	Acute intoxication sedatives/hypnotics	F13.0	F13	Decreased level of consciousness (sopor, coma)	1	1	F1
Mental and behavioural disorders due to psychoactive substance use	Acute intoxication sedatives/hypnotics	F13.0	F13	Erythematous skin lesions or blisters			F1
Mental and behavioural disorders due to psychoactive substance use	Acute intoxication cocaine	F14.0	F14	Euphoria	9	9	F1
Mental and behavioural disorders due to psychoactive substance use	Acute intoxication cocaine	F14.0	F14	Sensation of increased energy	205	205	F1
Mental and behavioural disorders due to psychoactive substance use	Acute intoxication cocaine	F14.0	F14	Hypervigilance	65	65	F1
Mental and behavioural disorders due to psychoactive substance use	Acute intoxication cocaine	F14.0	F14	Grandiosity			F1
Mental and behavioural disorders due to psychoactive substance use	Acute intoxication cocaine	F14.0	F14	Abusiveness	16	16	F1
Mental and behavioural disorders due to psychoactive substance use	Acute intoxication cocaine	F14.0	F14	Aggression	11	11	F1
Mental and behavioural disorders due to psychoactive substance use	Acute intoxication cocaine	F14.0	F14	Argumenttativeness	17	17	F1
Mental and behavioural disorders due to psychoactive substance use	Acute intoxication cocaine	F14.0	F14	Lability of mood	12	12	F1
Mental and behavioural disorders due to psychoactive substance use	Acute intoxication cocaine	F14.0	F14	Repetitive stereotyped behaviour			F1
Mental and behavioural disorders due to psychoactive substance use	Acute intoxication cocaine	F14.0	F14	Auditory, visual, or tactile illusions	18	18	F1
Mental and behavioural disorders due to psychoactive substance use	Acute intoxication cocaine	F14.0	F14	Hallucinations with perserved orientation	19	19	F1
Mental and behavioural disorders due to psychoactive substance use	Acute intoxication cocaine	F14.0	F14	Paranoid ideation	20	20	F1
Mental and behavioural disorders due to psychoactive substance use	Acute intoxication cocaine	F14.0	F14	Tachycardia	21	21	F1
Mental and behavioural disorders due to psychoactive substance use	Acute intoxication cocaine	F14.0	F14	Bradycardia			F1
Mental and behavioural disorders due to psychoactive substance use	Acute intoxication cocaine	F14.0	F14	Cardiac arrhythmias	31	31	F1
Mental and behavioural disorders due to psychoactive substance use	Acute intoxication cocaine	F14.0	F14	Hypertension	35	35	F1
Mental and behavioural disorders due to psychoactive substance use	Acute intoxication cocaine	F14.0	F14	Hypotension			F1
Mental and behavioural disorders due to psychoactive substance use	Acute intoxication cocaine	F14.0	F14	Sweating	25	25	F1
Mental and behavioural disorders due to psychoactive substance use	Acute intoxication cocaine	F14.0	F14	Chills	26	26	F1
Mental and behavioural disorders due to psychoactive substance use	Acute intoxication cocaine	F14.0	F14	Nausea	29	29	F1
Mental and behavioural disorders due to psychoactive substance use	Acute intoxication cocaine	F14.0	F14	Vomiting	30	30	F1
Mental and behavioural disorders due to psychoactive substance use	Acute intoxication cocaine	F14.0	F14	Weight loss	90	90	F1
Mental and behavioural disorders due to psychoactive substance use	Acute intoxication cocaine	F14.0	F14	Pupillary dilatation	27	27	F1
Mental and behavioural disorders due to psychoactive substance use	Acute intoxication cocaine	F14.0	F14	Psychomotor agitation	36	36	F1
Mental and behavioural disorders due to psychoactive substance use	Acute intoxication cocaine	F14.0	F14	Muscular weakness	33	33	F1
Mental and behavioural disorders due to psychoactive substance use	Acute intoxication cocaine	F14.0	F14	Chest pain	62	62	F1
Mental and behavioural disorders due to psychoactive substance use	Acute intoxication cocaine	F14.0	F14	Convulsions	42		F1
Mental and behavioural disorders due to psychoactive substance use	Acute intoxication hallucinogens	F16.0	F16	Anxiety	22	22	F1
Mental and behavioural disorders due to psychoactive substance use	Acute intoxication hallucinogens	F16.0	F16	Fearfulness			F1
Mental and behavioural disorders due to psychoactive substance use	Acute intoxication hallucinogens	F16.0	F16	Auditory, visual, or tactile illusions	18	18	F1
Mental and behavioural disorders due to psychoactive substance use	Acute intoxication hallucinogens	F16.0	F16	Hallucinations occuring in a state of full wakefulness and alertness	19		F1
Mental and behavioural disorders due to psychoactive substance use	Acute intoxication hallucinogens	F16.0	F16	Depersonalization	23	23	F1
Mental and behavioural disorders due to psychoactive substance use	Acute intoxication hallucinogens	F16.0	F16	Derealization	24	24	F1
Mental and behavioural disorders due to psychoactive substance use	Acute intoxication hallucinogens	F16.0	F16	Paranoid ideation	20	20	F1
Mental and behavioural disorders due to psychoactive substance use	Acute intoxication hallucinogens	F16.0	F16	Ideas of reference			F1
Mental and behavioural disorders due to psychoactive substance use	Acute intoxication hallucinogens	F16.0	F16	Lability of mood	12	12	F1
Mental and behavioural disorders due to psychoactive substance use	Acute intoxication hallucinogens	F16.0	F16	Hyperactivity	95	95	F1
Mental and behavioural disorders due to psychoactive substance use	Acute intoxication hallucinogens	F16.0	F16	Impulsive acts			F1
Mental and behavioural disorders due to psychoactive substance use	Acute intoxication hallucinogens	F16.0	F16	Impaired attention	4	280	F1
Mental and behavioural disorders due to psychoactive substance use	Acute intoxication hallucinogens	F16.0	F16	Tachycardia	21	21	F1
Mental and behavioural disorders due to psychoactive substance use	Acute intoxication hallucinogens	F16.0	F16	Palpitations	140	140	F1
Mental and behavioural disorders due to psychoactive substance use	Acute intoxication hallucinogens	F16.0	F16	Sweating	25	25	F1
Mental and behavioural disorders due to psychoactive substance use	Acute intoxication hallucinogens	F16.0	F16	Chills	26	26	F1
Mental and behavioural disorders due to psychoactive substance use	Acute intoxication hallucinogens	F16.0	F16	Tremor	38		F1
Mental and behavioural disorders due to psychoactive substance use	Acute intoxication hallucinogens	F16.0	F16	Blurring of vision	34	34	F1
Mental and behavioural disorders due to psychoactive substance use	Acute intoxication hallucinogens	F16.0	F16	Pupillary dilatation	27	27	F1
Mental and behavioural disorders due to psychoactive substance use	Acute intoxication hallucinogens	F16.0	F16	Incoordination			F1
Mental and behavioural disorders due to psychoactive substance use	Acute intoxication due to use of tobacco [acute nicotine intoxication]	F17.0	F17	Insomnia	28	28	F1
Mental and behavioural disorders due to psychoactive substance use	Acute intoxication due to use of tobacco [acute nicotine intoxication]	F17.0	F17	Bizarre dreams	45	45	F1
Mental and behavioural disorders due to psychoactive substance use	Acute intoxication due to use of tobacco [acute nicotine intoxication]	F17.0	F17	Lability of mood	12	12	F1
Mental and behavioural disorders due to psychoactive substance use	Acute intoxication due to use of tobacco [acute nicotine intoxication]	F17.0	F17	Derealization	24	24	F1
Mental and behavioural disorders due to psychoactive substance use	Acute intoxication due to use of tobacco [acute nicotine intoxication]	F17.0	F17	Nausea	29	29	F1
Mental and behavioural disorders due to psychoactive substance use	Acute intoxication due to use of tobacco [acute nicotine intoxication]	F17.0	F17	Vomiting	30	30	F1
Mental and behavioural disorders due to psychoactive substance use	Acute intoxication due to use of tobacco [acute nicotine intoxication]	F17.0	F17	Sweating	25	25	F1
Mental and behavioural disorders due to psychoactive substance use	Acute intoxication due to use of tobacco [acute nicotine intoxication]	F17.0	F17	Tachycardia	21	21	F1
Mental and behavioural disorders due to psychoactive substance use	Acute intoxication due to use of tobacco [acute nicotine intoxication]	F17.0	F17	Cardiac arrhythmias	31	31	F1
Mental and behavioural disorders due to psychoactive substance use	Acute intoxication volatile solvents	F18.0	F18	Apathy	2	2	F1
Mental and behavioural disorders due to psychoactive substance use	Acute intoxication volatile solvents	F18.0	F18	Lethargy	43	43	F1
Mental and behavioural disorders due to psychoactive substance use	Acute intoxication volatile solvents	F18.0	F18	Argumenttativeness	17	17	F1
Mental and behavioural disorders due to psychoactive substance use	Acute intoxication volatile solvents	F18.0	F18	Abusiveness	16	16	F1
Mental and behavioural disorders due to psychoactive substance use	Acute intoxication volatile solvents	F18.0	F18	Aggression	11	11	F1
Mental and behavioural disorders due to psychoactive substance use	Acute intoxication volatile solvents	F18.0	F18	Lability of mood	12	12	F1
Mental and behavioural disorders due to psychoactive substance use	Acute intoxication volatile solvents	F18.0	F18	Impaired judgement	5	5	F1
Mental and behavioural disorders due to psychoactive substance use	Acute intoxication volatile solvents	F18.0	F18	Impaired attention	4	280	F1
Mental and behavioural disorders due to psychoactive substance use	Acute intoxication volatile solvents	F18.0	F18	Impaired memory	87	87	F1
Mental and behavioural disorders due to psychoactive substance use	Acute intoxication volatile solvents	F18.0	F18	Psychomotor retardation	32	32	F1
Mental and behavioural disorders due to psychoactive substance use	Acute intoxication volatile solvents	F18.0	F18	Unsteady gait	13	13	F1
Mental and behavioural disorders due to psychoactive substance use	Acute intoxication volatile solvents	F18.0	F18	Difficulty in standing	14	14	F1
Mental and behavioural disorders due to psychoactive substance use	Acute intoxication volatile solvents	F18.0	F18	Slurred speech	107	278	F1
Mental and behavioural disorders due to psychoactive substance use	Acute intoxication volatile solvents	F18.0	F18	Nystagmus	15	15	F1
Mental and behavioural disorders due to psychoactive substance use	Acute intoxication volatile solvents	F18.0	F18	Decreased level of consciousness (sopor, coma)	1	1	F1
Mental and behavioural disorders due to psychoactive substance use	Acute intoxication volatile solvents	F18.0	F18	Muscular weakness	33	33	F1
Mental and behavioural disorders due to psychoactive substance use	Acute intoxication volatile solvents	F18.0	F18	Blurring of vision	34	34	F1
Mental and behavioural disorders due to psychoactive substance use	Dependence syndrome	F1x.2	F1x.2	Strong motivation, desire or sense of compulsion to take substance			F1
Mental and behavioural disorders due to psychoactive substance use	Dependence syndrome	F1x.2	F1x.2	Impaired capacity to control substance-taking behaviour			F1
Mental and behavioural disorders due to psychoactive substance use	Dependence syndrome	F1x.2	F1x.2	Psychological withdrawal state when substance is reduced, or by use of substance with intention or relieving or avoiding withdrawal symptoms			F1
Mental and behavioural disorders due to psychoactive substance use	Dependence syndrome	F1x.2	F1x.2	Evidence of tolerance or marked diminished effect with continued use of the same amount of substance			F1
Mental and behavioural disorders due to psychoactive substance use	Dependence syndrome	F1x.2	F1x.2	Preoccupation with substance use			F1
Mental and behavioural disorders due to psychoactive substance use	Dependence syndrome	F1x.2	F1x.2	Persistent substance use despite clear evidence of harmful consequences			F1
Mental and behavioural disorders due to psychoactive substance use	Alcohol withdrawal state	F10.3	F10	Tremor of tongue, eyelids, or outstreched hands	38	38	F1
Mental and behavioural disorders due to psychoactive substance use	Alcohol withdrawal state	F10.3	F10	Sweating	25	25	F1
Mental and behavioural disorders due to psychoactive substance use	Alcohol withdrawal state	F10.3	F10	Nausea	29	29	F1
Mental and behavioural disorders due to psychoactive substance use	Alcohol withdrawal state	F10.3	F10	Retching			F1
Mental and behavioural disorders due to psychoactive substance use	Alcohol withdrawal state	F10.3	F10	Vomiting	30	30	F1
Mental and behavioural disorders due to psychoactive substance use	Alcohol withdrawal state	F10.3	F10	Tachycardia	21	21	F1
Mental and behavioural disorders due to psychoactive substance use	Alcohol withdrawal state	F10.3	F10	Hypertension	35	35	F1
Mental and behavioural disorders due to psychoactive substance use	Alcohol withdrawal state	F10.3	F10	Psychomotor agitation	36	36	F1
Mental and behavioural disorders due to psychoactive substance use	Alcohol withdrawal state	F10.3	F10	Headache	39	39	F1
Mental and behavioural disorders due to psychoactive substance use	Alcohol withdrawal state	F10.3	F10	Insomnia	28	28	F1
Mental and behavioural disorders due to psychoactive substance use	Alcohol withdrawal state	F10.3	F10	Malaise	40	40	F1
Mental and behavioural disorders due to psychoactive substance use	Alcohol withdrawal state	F10.3	F10	Transient auditory, visual, or tactile illusions	18	18	F1
Mental and behavioural disorders due to psychoactive substance use	Alcohol withdrawal state	F10.3	F10	Transient auditory, visual, or tactile hallucinations	19	272	F1
Mental and behavioural disorders due to psychoactive substance use	Alcohol withdrawal state	F10.3	F10	Grand mal convulsions	42	42	F1
Mental and behavioural disorders due to psychoactive substance use	Harmful use	F1x.1	F1x.1	The nature of the harm should be clearly indentifiable (and specified)			F1
Mental and behavioural disorders due to psychoactive substance use	Opioid withdrawal state	F11.3	F11	Craving for an opioid drug			F1
Mental and behavioural disorders due to psychoactive substance use	Opioid withdrawal state	F11.3	F11	Rhinorrhoea			F1
Mental and behavioural disorders due to psychoactive substance use	Opioid withdrawal state	F11.3	F11	Sneezing			F1
Mental and behavioural disorders due to psychoactive substance use	Opioid withdrawal state	F11.3	F11	Lacrimation			F1
Mental and behavioural disorders due to psychoactive substance use	Opioid withdrawal state	F11.3	F11	Muscle aches	6	6	F1
Mental and behavioural disorders due to psychoactive substance use	Opioid withdrawal state	F11.3	F11	Muscle cramps			F1
Mental and behavioural disorders due to psychoactive substance use	Opioid withdrawal state	F11.3	F11	Nausea	29	29	F1
Mental and behavioural disorders due to psychoactive substance use	Opioid withdrawal state	F11.3	F11	Vomiting	30	30	F1
Mental and behavioural disorders due to psychoactive substance use	Opioid withdrawal state	F11.3	F11	Diarrhoea			F1
Mental and behavioural disorders due to psychoactive substance use	Opioid withdrawal state	F11.3	F11	Pupillary dilatation	27	27	F1
Mental and behavioural disorders due to psychoactive substance use	Opioid withdrawal state	F11.3	F11	Piloerection			F1
Mental and behavioural disorders due to psychoactive substance use	Opioid withdrawal state	F11.3	F11	Chills	26	26	F1
Mental and behavioural disorders due to psychoactive substance use	Opioid withdrawal state	F11.3	F11	Tachycardia	21	21	F1
Mental and behavioural disorders due to psychoactive substance use	Opioid withdrawal state	F11.3	F11	Hypertension	35	35	F1
Mental and behavioural disorders due to psychoactive substance use	Opioid withdrawal state	F11.3	F11	Yawning			F1
Mental and behavioural disorders due to psychoactive substance use	Opioid withdrawal state	F11.3	F11	Restless sleep	121	121	F1
Mental and behavioural disorders due to psychoactive substance use	Sedative or hypnotic withdrawal state	F13.3	F13	Tremor of tongue, eyelids, or outstreched hands	38	38	F1
Mental and behavioural disorders due to psychoactive substance use	Sedative or hypnotic withdrawal state	F13.3	F13	Nausea	29	29	F1
Mental and behavioural disorders due to psychoactive substance use	Sedative or hypnotic withdrawal state	F13.3	F13	Vomiting	30	30	F1
Mental and behavioural disorders due to psychoactive substance use	Sedative or hypnotic withdrawal state	F13.3	F13	Tachycardia	21	21	F1
Mental and behavioural disorders due to psychoactive substance use	Sedative or hypnotic withdrawal state	F13.3	F13	Hypertension			F1
Mental and behavioural disorders due to psychoactive substance use	Sedative or hypnotic withdrawal state	F13.3	F13	Psychomotor agitation	36	36	F1
Mental and behavioural disorders due to psychoactive substance use	Sedative or hypnotic withdrawal state	F13.3	F13	Headache	39	39	F1
Mental and behavioural disorders due to psychoactive substance use	Sedative or hypnotic withdrawal state	F13.3	F13	Insomnia	28	28	F1
Mental and behavioural disorders due to psychoactive substance use	Sedative or hypnotic withdrawal state	F13.3	F13	Malaise	40	40	F1
Mental and behavioural disorders due to psychoactive substance use	Sedative or hypnotic withdrawal state	F13.3	F13	Transient auditory, visual, or tactile illusions	18	18	F1
Mental and behavioural disorders due to psychoactive substance use	Sedative or hypnotic withdrawal state	F13.3	F13	Transient auditory, visual, or tactile hallucinations	19	272	F1
Mental and behavioural disorders due to psychoactive substance use	Sedative or hypnotic withdrawal state	F13.3	F13	Paranoid ideation	20	20	F1
Mental and behavioural disorders due to psychoactive substance use	Sedative or hypnotic withdrawal state	F13.3	F13	Grand mal convulsions	42	42	F1
Mental and behavioural disorders due to psychoactive substance use	Cocaine withdrawal state	F14.3	F14	Dysphoria	46	46	F1
Mental and behavioural disorders due to psychoactive substance use	Cocaine withdrawal state	F14.3	F14	Lethargy	43	43	F1
Mental and behavioural disorders due to psychoactive substance use	Cocaine withdrawal state	F14.3	F14	Fatigue	91	91	F1
Mental and behavioural disorders due to psychoactive substance use	Cocaine withdrawal state	F14.3	F14	Psychomotor retardation	32	32	F1
Mental and behavioural disorders due to psychoactive substance use	Cocaine withdrawal state	F14.3	F14	Psychomotor agitation	36	36	F1
Mental and behavioural disorders due to psychoactive substance use	Cocaine withdrawal state	F14.3	F14	Craving for cocaine			F1
Mental and behavioural disorders due to psychoactive substance use	Cocaine withdrawal state	F14.3	F14	Increased appetite	44	44	F1
Mental and behavioural disorders due to psychoactive substance use	Cocaine withdrawal state	F14.3	F14	Insomnia	28	28	F1
Mental and behavioural disorders due to psychoactive substance use	Cocaine withdrawal state	F14.3	F14	Hypersomnia	72	72	F1
Mental and behavioural disorders due to psychoactive substance use	Cocaine withdrawal state	F14.3	F14	Bizarre dreams	45	45	F1
Mental and behavioural disorders due to psychoactive substance use	Tabacco withdrawal state	F17.3	F17	Craving for tabacco			F1
Mental and behavioural disorders due to psychoactive substance use	Tabacco withdrawal state	F17.3	F17	Malaise	40	40	F1
Mental and behavioural disorders due to psychoactive substance use	Tabacco withdrawal state	F17.3	F17	Anxiety	22	22	F1
Mental and behavioural disorders due to psychoactive substance use	Tabacco withdrawal state	F17.3	F17	Dysphoria	46	46	F1
Mental and behavioural disorders due to psychoactive substance use	Tabacco withdrawal state	F17.3	F17	Irritability	47	47	F1
Mental and behavioural disorders due to psychoactive substance use	Tabacco withdrawal state	F17.3	F17	Psychomotor agitation	63	63	F1
Mental and behavioural disorders due to psychoactive substance use	Tabacco withdrawal state	F17.3	F17	Insomnia	28	28	F1
Mental and behavioural disorders due to psychoactive substance use	Tabacco withdrawal state	F17.3	F17	Increased appetite	44	44	F1
Mental and behavioural disorders due to psychoactive substance use	Tabacco withdrawal state	F17.3	F17	Increased cough			F1
Mental and behavioural disorders due to psychoactive substance use	Tabacco withdrawal state	F17.3	F17	Mouth ulceration			F1
Mental and behavioural disorders due to psychoactive substance use	Tabacco withdrawal state	F17.3	F17	Difficulty in concentration	53	53	F1
Schizophrenia, schizotypal and delusional disorders	Parnoid schizophrenia	F20.0	F20	Thought echo, thought insertion or withdrawal, thought broadcasting	102	102	F2
Schizophrenia, schizotypal and delusional disorders	Parnoid schizophrenia	F20.0	F20	Delusions of control, influence, or passivity	79	274	F2
Schizophrenia, schizotypal and delusional disorders	Parnoid schizophrenia	F20.0	F20	Hallucinatory voices	104	104	F2
Schizophrenia, schizotypal and delusional disorders	Parnoid schizophrenia	F20.0	F20	Delusions	79	79	F2
Schizophrenia, schizotypal and delusional disorders	Parnoid schizophrenia	F20.0	F20	Hallucinations	19	273	F2
Schizophrenia, schizotypal and delusional disorders	Parnoid schizophrenia	F20.0	F20	Neologisms, breaks, or interpolations in the train of thought, resulting in incoherence or irrelevant speech	107	107	F2
Schizophrenia, schizotypal and delusional disorders	Parnoid schizophrenia	F20.0	F20	Mutism	93	93	F2
Schizophrenia, schizotypal and delusional disorders	Parnoid schizophrenia	F20.0	F20	Negativism	92	92	F2
Schizophrenia, schizotypal and delusional disorders	Parnoid schizophrenia	F20.0	F20	Catatonic posturing	94	94	F2
Schizophrenia, schizotypal and delusional disorders	Parnoid schizophrenia	F20.0	F20	Excitement	77	77	F2
Schizophrenia, schizotypal and delusional disorders	Parnoid schizophrenia	F20.0	F20	Stupor	86	86	F2
Schizophrenia, schizotypal and delusional disorders	Parnoid schizophrenia	F20.0	F20	Apathy	2	2	F2
Schizophrenia, schizotypal and delusional disorders	Parnoid schizophrenia	F20.0	F20	Paucity of speech	107	279	F2
Schizophrenia, schizotypal and delusional disorders	Parnoid schizophrenia	F20.0	F20	Blunting emotional response	83	83	F2
Schizophrenia, schizotypal and delusional disorders	Hebephrenic schizophrenia	F20.1	F20	Definite and sustained flattening or shallowness of affect	108	108	F2
Schizophrenia, schizotypal and delusional disorders	Hebephrenic schizophrenia	F20.1	F20	Definite and sustained incongruity or inappropriateness of affect	109	109	F2
Schizophrenia, schizotypal and delusional disorders	Hebephrenic schizophrenia	F20.1	F20	Behaviour that is aimless and disjointed	110	110	F2
Schizophrenia, schizotypal and delusional disorders	Hebephrenic schizophrenia	F20.1	F20	Definite thought disorder (manifesting as speech that us disjointed, rambling, or incoherent)	107	283	F2
Schizophrenia, schizotypal and delusional disorders	Hebephrenic schizophrenia	F20.1	F20	Thought echo, thought insertion or withdrawal, thought broadcasting	102	102	F2
Schizophrenia, schizotypal and delusional disorders	Hebephrenic schizophrenia	F20.1	F20	Delusions of control, influence, or passivity	79	274	F2
Schizophrenia, schizotypal and delusional disorders	Hebephrenic schizophrenia	F20.1	F20	Hallucinatory voices	104	104	F2
Schizophrenia, schizotypal and delusional disorders	Hebephrenic schizophrenia	F20.1	F20	Delusions	79	79	F2
Schizophrenia, schizotypal and delusional disorders	Hebephrenic schizophrenia	F20.1	F20	Hallucinations	19	273	F2
Schizophrenia, schizotypal and delusional disorders	Hebephrenic schizophrenia	F20.1	F20	Neologisms, breaks, or interpolations in the train of thought, resulting in incoherence or irrelevant speech	107	107	F2
Schizophrenia, schizotypal and delusional disorders	Hebephrenic schizophrenia	F20.1	F20	Mutism	93	93	F2
Schizophrenia, schizotypal and delusional disorders	Hebephrenic schizophrenia	F20.1	F20	Negativism	92	92	F2
Schizophrenia, schizotypal and delusional disorders	Hebephrenic schizophrenia	F20.1	F20	Catatonic posturing	94	94	F2
Schizophrenia, schizotypal and delusional disorders	Hebephrenic schizophrenia	F20.1	F20	Excitement	77	77	F2
Schizophrenia, schizotypal and delusional disorders	Hebephrenic schizophrenia	F20.1	F20	Stupor	86	86	F2
Schizophrenia, schizotypal and delusional disorders	Hebephrenic schizophrenia	F20.1	F20	Marked apathy	2	2	F2
Schizophrenia, schizotypal and delusional disorders	Hebephrenic schizophrenia	F20.1	F20	Paucity of speech	107	279	F2
Schizophrenia, schizotypal and delusional disorders	Hebephrenic schizophrenia	F20.1	F20	Blunting emotional response	83	83	F2
Schizophrenia, schizotypal and delusional disorders	Catatonic schizophrenia	F20.2	F20	Stupor	86	86	F2
Schizophrenia, schizotypal and delusional disorders	Catatonic schizophrenia	F20.2	F20	Mutism	93	93	F2
Schizophrenia, schizotypal and delusional disorders	Catatonic schizophrenia	F20.2	F20	Excitement	77	77	F2
Schizophrenia, schizotypal and delusional disorders	Catatonic schizophrenia	F20.2	F20	Catatonic posturing	94	94	F2
Schizophrenia, schizotypal and delusional disorders	Catatonic schizophrenia	F20.2	F20	Negativism	92	92	F2
Schizophrenia, schizotypal and delusional disorders	Catatonic schizophrenia	F20.2	F20	Rigidity	112	112	F2
Schizophrenia, schizotypal and delusional disorders	Catatonic schizophrenia	F20.2	F20	Waxy flexibility	113	113	F2
Schizophrenia, schizotypal and delusional disorders	Catatonic schizophrenia	F20.2	F20	Command automatism	114	114	F2
Schizophrenia, schizotypal and delusional disorders	Catatonic schizophrenia	F20.2	F20	Thought echo, thought insertion or withdrawal, thought broadcasting	102	102	F2
Schizophrenia, schizotypal and delusional disorders	Catatonic schizophrenia	F20.2	F20	Delusions of control, influence, or passivity	79	274	F2
Schizophrenia, schizotypal and delusional disorders	Catatonic schizophrenia	F20.2	F20	Hallucinatory voices	104	104	F2
Schizophrenia, schizotypal and delusional disorders	Catatonic schizophrenia	F20.2	F20	Delusions	79	79	F2
Schizophrenia, schizotypal and delusional disorders	Catatonic schizophrenia	F20.2	F20	Hallucinations	19	273	F2
Schizophrenia, schizotypal and delusional disorders	Catatonic schizophrenia	F20.2	F20	Neologisms, breaks, or interpolations in the train of thought, resulting in incoherence or irrelevant speech	107	107	F2
Schizophrenia, schizotypal and delusional disorders	Catatonic schizophrenia	F20.2	F20	Mutism	93	93	F2
Schizophrenia, schizotypal and delusional disorders	Catatonic schizophrenia	F20.2	F20	Negativism	92	92	F2
Schizophrenia, schizotypal and delusional disorders	Catatonic schizophrenia	F20.2	F20	Catatonic posturing	94	94	F2
Schizophrenia, schizotypal and delusional disorders	Catatonic schizophrenia	F20.2	F20	Excitement	77	77	F2
Schizophrenia, schizotypal and delusional disorders	Catatonic schizophrenia	F20.2	F20	Stupor	86	86	F2
Schizophrenia, schizotypal and delusional disorders	Catatonic schizophrenia	F20.2	F20	Marked apathy	2	2	F2
Schizophrenia, schizotypal and delusional disorders	Catatonic schizophrenia	F20.2	F20	Paucity of speech	107	279	F2
Schizophrenia, schizotypal and delusional disorders	Catatonic schizophrenia	F20.2	F20	Blunting emotional response	83	83	F2
Schizophrenia, schizotypal and delusional disorders	Undifferentiated schizophrenia	F20.3	F20	Thought echo, thought insertion or withdrawal, thought broadcasting	102	102	F2
Schizophrenia, schizotypal and delusional disorders	Undifferentiated schizophrenia	F20.3	F20	Delusions of control, influence, or passivity	79	274	F2
Schizophrenia, schizotypal and delusional disorders	Undifferentiated schizophrenia	F20.3	F20	Hallucinatory voices	104	104	F2
Schizophrenia, schizotypal and delusional disorders	Undifferentiated schizophrenia	F20.3	F20	Delusions	79	79	F2
Schizophrenia, schizotypal and delusional disorders	Undifferentiated schizophrenia	F20.3	F20	Hallucinations	19	273	F2
Schizophrenia, schizotypal and delusional disorders	Undifferentiated schizophrenia	F20.3	F20	Neologisms, breaks, or interpolations in the train of thought, resulting in incoherence or irrelevant speech	107	107	F2
Schizophrenia, schizotypal and delusional disorders	Undifferentiated schizophrenia	F20.3	F20	Mutism	93	93	F2
Schizophrenia, schizotypal and delusional disorders	Undifferentiated schizophrenia	F20.3	F20	Negativism	92	92	F2
Schizophrenia, schizotypal and delusional disorders	Undifferentiated schizophrenia	F20.3	F20	Catatonic posturing	94	94	F2
Schizophrenia, schizotypal and delusional disorders	Undifferentiated schizophrenia	F20.3	F20	Excitement	77	77	F2
Schizophrenia, schizotypal and delusional disorders	Undifferentiated schizophrenia	F20.3	F20	Stupor	86	86	F2
Schizophrenia, schizotypal and delusional disorders	Undifferentiated schizophrenia	F20.3	F20	Marked apathy	2	2	F2
Schizophrenia, schizotypal and delusional disorders	Undifferentiated schizophrenia	F20.3	F20	Paucity of speech	107	279	F2
Schizophrenia, schizotypal and delusional disorders	Undifferentiated schizophrenia	F20.3	F20	Blunting emotional response	83	83	F2
Schizophrenia, schizotypal and delusional disorders	Undifferentiated schizophrenia	F20.3	F20	Depressed mood to a degree that is definitely abnormal for the individual	115	115	F2
Schizophrenia, schizotypal and delusional disorders	Undifferentiated schizophrenia	F20.3	F20	Loss of interest in activities that are normally pleasurable	51	51	F2
Schizophrenia, schizotypal and delusional disorders	Undifferentiated schizophrenia	F20.3	F20	Loss of pleasure in activities that are normally pleasurable	103	103	F2
Schizophrenia, schizotypal and delusional disorders	Undifferentiated schizophrenia	F20.3	F20	Decreased energy	49	49	F2
Schizophrenia, schizotypal and delusional disorders	Undifferentiated schizophrenia	F20.3	F20	Increased fatigability	242	242	F2
Schizophrenia, schizotypal and delusional disorders	Undifferentiated schizophrenia	F20.3	F20	Loss of confidence or self-esteem	50	50	F2
Schizophrenia, schizotypal and delusional disorders	Undifferentiated schizophrenia	F20.3	F20	Unreasonable feelings of self-reproach or excessive and inappropriate guilt	117	117	F2
Schizophrenia, schizotypal and delusional disorders	Undifferentiated schizophrenia	F20.3	F20	Recurrent thoughts of death or suicide	118	118	F2
Schizophrenia, schizotypal and delusional disorders	Undifferentiated schizophrenia	F20.3	F20	Other suicidal behaviour	119	119	F2
Schizophrenia, schizotypal and delusional disorders	Undifferentiated schizophrenia	F20.3	F20	Diminished ability to think	120	120	F2
Schizophrenia, schizotypal and delusional disorders	Undifferentiated schizophrenia	F20.3	F20	Diminished ability to concentrate	53	53	F2
Schizophrenia, schizotypal and delusional disorders	Undifferentiated schizophrenia	F20.3	F20	Agitation	48	48	F2
Schizophrenia, schizotypal and delusional disorders	Undifferentiated schizophrenia	F20.3	F20	Retardation	32	32	F2
Schizophrenia, schizotypal and delusional disorders	Undifferentiated schizophrenia	F20.3	F20	Restless sleep	121	121	F2
Schizophrenia, schizotypal and delusional disorders	Undifferentiated schizophrenia	F20.3	F20	Hypersomnia	72	72	F2
Schizophrenia, schizotypal and delusional disorders	Undifferentiated schizophrenia	F20.3	F20	Insomnia	28	28	F2
Schizophrenia, schizotypal and delusional disorders	Undifferentiated schizophrenia	F20.3	F20	Change in appetite with corresponding weight change	122	122	F2
Schizophrenia, schizotypal and delusional disorders	Undifferentiated schizophrenia	F20.3	F20	Definite and sustained flattening or shallowness of affect	108	108	F2
Schizophrenia, schizotypal and delusional disorders	Undifferentiated schizophrenia	F20.3	F20	Definite and sustained incongruity or inappropriateness of affect	109	109	F2
Schizophrenia, schizotypal and delusional disorders	Undifferentiated schizophrenia	F20.3	F20	Behaviour that is aimless and disjointed	110	110	F2
Schizophrenia, schizotypal and delusional disorders	Undifferentiated schizophrenia	F20.3	F20	Definite thought disorder (manifesting as speech that us disjointed, rambling, or incoherent)	107	283	F2
Schizophrenia, schizotypal and delusional disorders	Undifferentiated schizophrenia	F20.3	F20	Stupor	86	86	F2
Schizophrenia, schizotypal and delusional disorders	Undifferentiated schizophrenia	F20.3	F20	Mutism	93	93	F2
Schizophrenia, schizotypal and delusional disorders	Undifferentiated schizophrenia	F20.3	F20	Excitement	77	77	F2
Schizophrenia, schizotypal and delusional disorders	Undifferentiated schizophrenia	F20.3	F20	Catatonic posturing	94	94	F2
Schizophrenia, schizotypal and delusional disorders	Undifferentiated schizophrenia	F20.3	F20	Negativism	92	92	F2
Schizophrenia, schizotypal and delusional disorders	Undifferentiated schizophrenia	F20.3	F20	Rigidity	112	112	F2
Schizophrenia, schizotypal and delusional disorders	Undifferentiated schizophrenia	F20.3	F20	Waxy flexibility	113	113	F2
Schizophrenia, schizotypal and delusional disorders	Undifferentiated schizophrenia	F20.3	F20	Command automatism	114	114	F2
Schizophrenia, schizotypal and delusional disorders	Undifferentiated schizophrenia	F20.3	F20	Psychomotor slowing	32	32	F2
Schizophrenia, schizotypal and delusional disorders	Undifferentiated schizophrenia	F20.3	F20	Underactivity	82	82	F2
Schizophrenia, schizotypal and delusional disorders	Undifferentiated schizophrenia	F20.3	F20	Definite blunting of affect	83	83	F2
Schizophrenia, schizotypal and delusional disorders	Undifferentiated schizophrenia	F20.3	F20	Passivity	2	2	F2
Schizophrenia, schizotypal and delusional disorders	Undifferentiated schizophrenia	F20.3	F20	Paucity of speech	107	284	F2
Schizophrenia, schizotypal and delusional disorders	Undifferentiated schizophrenia	F20.3	F20	Poor non-verbal communication	85	85	F2
Schizophrenia, schizotypal and delusional disorders	Undifferentiated schizophrenia	F20.3	F20	Poor social performance	125	125	F2
Schizophrenia, schizotypal and delusional disorders	Undifferentiated schizophrenia	F20.3	F20	Poor self-care	126	126	F2
Schizophrenia, schizotypal and delusional disorders	Post-schizophrenic depression	F20.4	F20	Thought echo, thought insertion or withdrawal, thought broadcasting	102	102	F2
Schizophrenia, schizotypal and delusional disorders	Post-schizophrenic depression	F20.4	F20	Delusions of control, influence, or passivity	79	274	F2
Schizophrenia, schizotypal and delusional disorders	Post-schizophrenic depression	F20.4	F20	Hallucinatory voices	104	104	F2
Schizophrenia, schizotypal and delusional disorders	Post-schizophrenic depression	F20.4	F20	Delusions	79	79	F2
Schizophrenia, schizotypal and delusional disorders	Post-schizophrenic depression	F20.4	F20	Hallucinations	19	273	F2
Schizophrenia, schizotypal and delusional disorders	Post-schizophrenic depression	F20.4	F20	Neologisms, breaks, or interpolations in the train of thought, resulting in incoherence or irrelevant speech	107	107	F2
Schizophrenia, schizotypal and delusional disorders	Post-schizophrenic depression	F20.4	F20	Mutism	93	93	F2
Schizophrenia, schizotypal and delusional disorders	Post-schizophrenic depression	F20.4	F20	Negativism	92	92	F2
Schizophrenia, schizotypal and delusional disorders	Post-schizophrenic depression	F20.4	F20	Catatonic posturing	94	94	F2
Schizophrenia, schizotypal and delusional disorders	Post-schizophrenic depression	F20.4	F20	Excitement	77	77	F2
Schizophrenia, schizotypal and delusional disorders	Post-schizophrenic depression	F20.4	F20	Stupor	86	86	F2
Schizophrenia, schizotypal and delusional disorders	Post-schizophrenic depression	F20.4	F20	Apathy	2	2	F2
Schizophrenia, schizotypal and delusional disorders	Post-schizophrenic depression	F20.4	F20	Paucity of speech	107	279	F2
Schizophrenia, schizotypal and delusional disorders	Post-schizophrenic depression	F20.4	F20	Blunting emotional response	83	83	F2
Schizophrenia, schizotypal and delusional disorders	Post-schizophrenic depression	F20.4	F20	Depressed mood to a degree that is definitely abnormal for the individual	115	115	F2
Schizophrenia, schizotypal and delusional disorders	Post-schizophrenic depression	F20.4	F20	Loss of pleasure in activities that are normally pleasurable	103	103	F2
Schizophrenia, schizotypal and delusional disorders	Post-schizophrenic depression	F20.4	F20	Loss of interest in activities that are normally pleasurable	51	51	F2
Schizophrenia, schizotypal and delusional disorders	Post-schizophrenic depression	F20.4	F20	Decreased energy	49	49	F2
Schizophrenia, schizotypal and delusional disorders	Post-schizophrenic depression	F20.4	F20	Increased fatigability	242	242	F2
Schizophrenia, schizotypal and delusional disorders	Post-schizophrenic depression	F20.4	F20	Loss of confidence or self-esteem	50	50	F2
Schizophrenia, schizotypal and delusional disorders	Post-schizophrenic depression	F20.4	F20	Unreasonable feelings of self-reproach or excessive and inappropriate guilt	117	117	F2
Schizophrenia, schizotypal and delusional disorders	Post-schizophrenic depression	F20.4	F20	Recurrent thoughts of death or suicide	118	118	F2
Schizophrenia, schizotypal and delusional disorders	Post-schizophrenic depression	F20.4	F20	Other suicidal behaviour	119	119	F2
Schizophrenia, schizotypal and delusional disorders	Post-schizophrenic depression	F20.4	F20	Diminished ability to think	120	120	F2
Schizophrenia, schizotypal and delusional disorders	Post-schizophrenic depression	F20.4	F20	Diminished ability to concentrate	53	53	F2
Schizophrenia, schizotypal and delusional disorders	Post-schizophrenic depression	F20.4	F20	Agitation	48	48	F2
Schizophrenia, schizotypal and delusional disorders	Post-schizophrenic depression	F20.4	F20	Retardation	32	32	F2
Schizophrenia, schizotypal and delusional disorders	Post-schizophrenic depression	F20.4	F20	Insomnia	28	28	F2
Schizophrenia, schizotypal and delusional disorders	Post-schizophrenic depression	F20.4	F20	Hypersomnia	72	72	F2
Schizophrenia, schizotypal and delusional disorders	Post-schizophrenic depression	F20.4	F20	Restless sleep	121	121	F2
Schizophrenia, schizotypal and delusional disorders	Post-schizophrenic depression	F20.4	F20	Change in appetite with corresponding weight change	122	122	F2
Schizophrenia, schizotypal and delusional disorders	Residual schizophrenia	F20.5	F20	Psychomotor slowing	32	32	F2
Schizophrenia, schizotypal and delusional disorders	Residual schizophrenia	F20.5	F20	Underactivity	82	82	F2
Schizophrenia, schizotypal and delusional disorders	Residual schizophrenia	F20.5	F20	Definite blunting of affect	83	83	F2
Schizophrenia, schizotypal and delusional disorders	Residual schizophrenia	F20.5	F20	Passivity	2	2	F2
Schizophrenia, schizotypal and delusional disorders	Residual schizophrenia	F20.5	F20	Poverty of either quantity or content of speech	107	284	F2
Schizophrenia, schizotypal and delusional disorders	Residual schizophrenia	F20.5	F20	Poor non-verbal communication	85	85	F2
Schizophrenia, schizotypal and delusional disorders	Residual schizophrenia	F20.5	F20	Poor social performance	125	125	F2
Schizophrenia, schizotypal and delusional disorders	Residual schizophrenia	F20.5	F20	Poor self-care	126	126	F2
Schizophrenia, schizotypal and delusional disorders	Simple schizophrenia	F20.6	F20	Loss of drive and interest	51		F2
Schizophrenia, schizotypal and delusional disorders	Simple schizophrenia	F20.6	F20	Aimlessness			F2
Schizophrenia, schizotypal and delusional disorders	Simple schizophrenia	F20.6	F20	Idleness			F2
Schizophrenia, schizotypal and delusional disorders	Simple schizophrenia	F20.6	F20	Self-absorbed attitude			F2
Schizophrenia, schizotypal and delusional disorders	Simple schizophrenia	F20.6	F20	Social withdrawal	58	58	F2
Schizophrenia, schizotypal and delusional disorders	Simple schizophrenia	F20.6	F20	Marked apathy	2	2	F2
Schizophrenia, schizotypal and delusional disorders	Simple schizophrenia	F20.6	F20	Paucity of speech	107	279	F2
Schizophrenia, schizotypal and delusional disorders	Simple schizophrenia	F20.6	F20	Underactivity	82	82	F2
Schizophrenia, schizotypal and delusional disorders	Simple schizophrenia	F20.6	F20	Blunting of affect	83	83	F2
Schizophrenia, schizotypal and delusional disorders	Simple schizophrenia	F20.6	F20	Passivity	2	2	F2
Schizophrenia, schizotypal and delusional disorders	Simple schizophrenia	F20.6	F20	Poor non-verbal communication	85	85	F2
Schizophrenia, schizotypal and delusional disorders	Simple schizophrenia	F20.6	F20	Marked decline in social, scholastic, or occupational performance			F2
Schizophrenia, schizotypal and delusional disorders	Schizotypal disorder	F21	F21	Lack of emotional responsiveness	98	98	F2
Schizophrenia, schizotypal and delusional disorders	Schizotypal disorder	F21	F21	Behaviour or appearance that is odd, eccentric, or peculiar			F2
Schizophrenia, schizotypal and delusional disorders	Schizotypal disorder	F21	F21	Social withdrawal	58	58	F2
Schizophrenia, schizotypal and delusional disorders	Schizotypal disorder	F21	F21	Poor rapport with others			F2
Schizophrenia, schizotypal and delusional disorders	Schizotypal disorder	F21	F21	Odd beliefs or magical thinking			F2
Schizophrenia, schizotypal and delusional disorders	Schizotypal disorder	F21	F21	Paranoid ideation	20	20	F2
Schizophrenia, schizotypal and delusional disorders	Schizotypal disorder	F21	F21	Suspiciousness	66	66	F2
Schizophrenia, schizotypal and delusional disorders	Schizotypal disorder	F21	F21	Ruminations without inner resistance			F2
Schizophrenia, schizotypal and delusional disorders	Schizotypal disorder	F21	F21	Unusual perceptual experiences (inc somatosensory or other illusions, depersonalization, or derealization)			F2
Schizophrenia, schizotypal and delusional disorders	Schizotypal disorder	F21	F21	Vague, circumstancial, metaphorical, overelaborate, or often stereotyped thinking, manifested by odd speech or other ways			F2
Schizophrenia, schizotypal and delusional disorders	Schizotypal disorder	F21	F21	Transient quasi-psychotic episodes with hallucinations	19		F2
Schizophrenia, schizotypal and delusional disorders	Schizotypal disorder	F21	F21	Transient quasi-psychotic episodes with delusion-like ideas			F2
Schizophrenia, schizotypal and delusional disorders	Delusional disorder	F22.0	F22	Delusions with content that is not completely impossible or culturally inappropriate	79		F2
Schizophrenia, schizotypal and delusional disorders	Induced delusional disorder	F24	F24	The individuals(s) must develop a delusion or delusional system originally held by someone else with a disorder classified in F20-F23			F2
Schizophrenia, schizotypal and delusional disorders	Induced delusional disorder	F24	F24	The people concerned must have an unusually close relationship with one another, and be relatively isolated from other people			F2
Schizophrenia, schizotypal and delusional disorders	Induced delusional disorder	F24	F24	The individuals(s) must not have held the belief in question before contact with the other			F2
Schizophrenia, schizotypal and delusional disorders	Schizoaffective disorder, manic type	F25.0	F25	Increased activity	95	95	F2
Schizophrenia, schizotypal and delusional disorders	Schizoaffective disorder, manic type	F25.0	F25	Psychomotor agitation	63	264	F2
Schizophrenia, schizotypal and delusional disorders	Schizoaffective disorder, manic type	F25.0	F25	Increased talkativeness	52	52	F2
Schizophrenia, schizotypal and delusional disorders	Schizoaffective disorder, manic type	F25.0	F25	Flight of ideas	131	131	F2
Schizophrenia, schizotypal and delusional disorders	Schizoaffective disorder, manic type	F25.0	F25	Loss of normal social inhibition	132	132	F2
Schizophrenia, schizotypal and delusional disorders	Schizoaffective disorder, manic type	F25.0	F25	Decreased need for sleep	54	54	F2
Schizophrenia, schizotypal and delusional disorders	Schizoaffective disorder, manic type	F25.0	F25	Inflated self-esteem	55	55	F2
Schizophrenia, schizotypal and delusional disorders	Schizoaffective disorder, manic type	F25.0	F25	Grandiosity	133	133	F2
Schizophrenia, schizotypal and delusional disorders	Schizoaffective disorder, manic type	F25.0	F25	Distractibility	4	4	F2
Schizophrenia, schizotypal and delusional disorders	Schizoaffective disorder, manic type	F25.0	F25	Constant changes in activity of plans	135	135	F2
Schizophrenia, schizotypal and delusional disorders	Schizoaffective disorder, manic type	F25.0	F25	Foolhardy or reckless behaviour	136	136	F2
Schizophrenia, schizotypal and delusional disorders	Schizoaffective disorder, manic type	F25.0	F25	Marked sexual energy or sexual indiscretions	137	137	F2
Schizophrenia, schizotypal and delusional disorders	Schizoaffective disorder, manic type	F25.0	F25	Abnormal mood, predominantly elevated or expansive	138	138	F2
Schizophrenia, schizotypal and delusional disorders	Schizoaffective disorder, manic type	F25.0	F25	Irritability	47	47	F2
Schizophrenia, schizotypal and delusional disorders	Schizoaffective disorder, manic type	F25.0	F25	Thought echo, thought insertion or withdrawal, thought broadcasting	102	102	F2
Schizophrenia, schizotypal and delusional disorders	Schizoaffective disorder, manic type	F25.0	F25	Delusions of control, influence, or passivity	79	274	F2
Schizophrenia, schizotypal and delusional disorders	Schizoaffective disorder, manic type	F25.0	F25	Hallucinatory voices	104	104	F2
Schizophrenia, schizotypal and delusional disorders	Schizoaffective disorder, manic type	F25.0	F25	Delusions	79	79	F2
Schizophrenia, schizotypal and delusional disorders	Schizoaffective disorder, manic type	F25.0	F25	Neologisms, breaks, or interpolations in the train of thought, resulting in incoherence or irrelevant speech	107	107	F2
Schizophrenia, schizotypal and delusional disorders	Schizoaffective disorder, manic type	F25.0	F25	Mutism	93	93	F2
Schizophrenia, schizotypal and delusional disorders	Schizoaffective disorder, manic type	F25.0	F25	Negativism	92	92	F2
Schizophrenia, schizotypal and delusional disorders	Schizoaffective disorder, manic type	F25.0	F25	Catatonic posturing	94	94	F2
Schizophrenia, schizotypal and delusional disorders	Schizoaffective disorder, manic type	F25.0	F25	Excitement	77	77	F2
Schizophrenia, schizotypal and delusional disorders	Schizoaffective disorder, manic type	F25.0	F25	Stupor	86	86	F2
Schizophrenia, schizotypal and delusional disorders	Schizoaffective disorder, depressive type	F25.1	F25	Thought echo, thought insertion or withdrawal, thought broadcasting	102	102	F2
Schizophrenia, schizotypal and delusional disorders	Schizoaffective disorder, depressive type	F25.1	F25	Delusions of control, influence, or passivity	79	274	F2
Schizophrenia, schizotypal and delusional disorders	Schizoaffective disorder, depressive type	F25.1	F25	Hallucinatory voices	104	104	F2
Schizophrenia, schizotypal and delusional disorders	Schizoaffective disorder, depressive type	F25.1	F25	Delusions	79	79	F2
Schizophrenia, schizotypal and delusional disorders	Schizoaffective disorder, depressive type	F25.1	F25	Neologisms, breaks, or interpolations in the train of thought, resulting in incoherence or irrelevant speech	107	107	F2
Schizophrenia, schizotypal and delusional disorders	Schizoaffective disorder, depressive type	F25.1	F25	Mutism	93	93	F2
Schizophrenia, schizotypal and delusional disorders	Schizoaffective disorder, depressive type	F25.1	F25	Negativism	92	92	F2
Schizophrenia, schizotypal and delusional disorders	Schizoaffective disorder, depressive type	F25.1	F25	Catatonic posturing	94	94	F2
Schizophrenia, schizotypal and delusional disorders	Schizoaffective disorder, depressive type	F25.1	F25	Excitement	77	77	F2
Schizophrenia, schizotypal and delusional disorders	Schizoaffective disorder, depressive type	F25.1	F25	Stupor	86	86	F2
Schizophrenia, schizotypal and delusional disorders	Schizoaffective disorder, depressive type	F25.1	F25	Depressed mood to a degree that is definitely abnormal for the individual	115	115	F2
Schizophrenia, schizotypal and delusional disorders	Schizoaffective disorder, depressive type	F25.1	F25	Loss of pleasure in activities that are normally pleasurable	103	103	F2
Schizophrenia, schizotypal and delusional disorders	Schizoaffective disorder, depressive type	F25.1	F25	Loss of interest in activities that are normally pleasurable	51	51	F2
Schizophrenia, schizotypal and delusional disorders	Schizoaffective disorder, depressive type	F25.1	F25	Decreased energy	49	49	F2
Schizophrenia, schizotypal and delusional disorders	Schizoaffective disorder, depressive type	F25.1	F25	Increased fatigability	242	242	F2
Schizophrenia, schizotypal and delusional disorders	Schizoaffective disorder, depressive type	F25.1	F25	Loss of confidence or self-esteem	50	50	F2
Schizophrenia, schizotypal and delusional disorders	Schizoaffective disorder, depressive type	F25.1	F25	Unreasonable feelings of self-reproach or excessive and inappropriate guilt	117	117	F2
Schizophrenia, schizotypal and delusional disorders	Schizoaffective disorder, depressive type	F25.1	F25	Recurrent thoughts of death or suicide	118	118	F2
Schizophrenia, schizotypal and delusional disorders	Schizoaffective disorder, depressive type	F25.1	F25	Other suicidal behaviour	119	119	F2
Schizophrenia, schizotypal and delusional disorders	Schizoaffective disorder, depressive type	F25.1	F25	Diminished ability to think	120	120	F2
Schizophrenia, schizotypal and delusional disorders	Schizoaffective disorder, depressive type	F25.1	F25	Diminished ability to concentrate	53	53	F2
Schizophrenia, schizotypal and delusional disorders	Schizoaffective disorder, depressive type	F25.1	F25	Agitation	48	48	F2
Schizophrenia, schizotypal and delusional disorders	Schizoaffective disorder, depressive type	F25.1	F25	Retardation	32	32	F2
Schizophrenia, schizotypal and delusional disorders	Schizoaffective disorder, depressive type	F25.1	F25	Insomnia	28	28	F2
Schizophrenia, schizotypal and delusional disorders	Schizoaffective disorder, depressive type	F25.1	F25	Hypersomnia	72	72	F2
Schizophrenia, schizotypal and delusional disorders	Schizoaffective disorder, depressive type	F25.1	F25	Restless sleep	121	121	F2
Schizophrenia, schizotypal and delusional disorders	Schizoaffective disorder, depressive type	F25.1	F25	Change in appetite with corresponding weight change	122	122	F2
Schizophrenia, schizotypal and delusional disorders	Schzioaffective disorder, mixed type	F25.2	F25	Thought echo, thought insertion or withdrawal, thought broadcasting	102	102	F2
Schizophrenia, schizotypal and delusional disorders	Schzioaffective disorder, mixed type	F25.2	F25	Delusions of control, influence, or passivity	79	274	F2
Schizophrenia, schizotypal and delusional disorders	Schzioaffective disorder, mixed type	F25.2	F25	Hallucinatory voices	104	104	F2
Schizophrenia, schizotypal and delusional disorders	Schzioaffective disorder, mixed type	F25.2	F25	Delusions	79	79	F2
Schizophrenia, schizotypal and delusional disorders	Schzioaffective disorder, mixed type	F25.2	F25	Neologisms, breaks, or interpolations in the train of thought, resulting in incoherence or irrelevant speech	107	107	F2
Schizophrenia, schizotypal and delusional disorders	Schzioaffective disorder, mixed type	F25.2	F25	Mutism	93	93	F2
Schizophrenia, schizotypal and delusional disorders	Schzioaffective disorder, mixed type	F25.2	F25	Negativism	92	92	F2
Schizophrenia, schizotypal and delusional disorders	Schzioaffective disorder, mixed type	F25.2	F25	Catatonic posturing	94	94	F2
Schizophrenia, schizotypal and delusional disorders	Schzioaffective disorder, mixed type	F25.2	F25	Excitement	77	77	F2
Schizophrenia, schizotypal and delusional disorders	Schzioaffective disorder, mixed type	F25.2	F25	Stupor	86	86	F2
Schizophrenia, schizotypal and delusional disorders	Schzioaffective disorder, mixed type	F25.2	F25	Elevated mood	127	127	F2
Schizophrenia, schizotypal and delusional disorders	Schzioaffective disorder, mixed type	F25.2	F25	Irritable mood	47	47	F2
Schizophrenia, schizotypal and delusional disorders	Schzioaffective disorder, mixed type	F25.2	F25	Increased activity	95	95	F2
Schizophrenia, schizotypal and delusional disorders	Schzioaffective disorder, mixed type	F25.2	F25	Psychomotor agitation	63	264	F2
Schizophrenia, schizotypal and delusional disorders	Schzioaffective disorder, mixed type	F25.2	F25	Increased talkativeness	52	52	F2
Schizophrenia, schizotypal and delusional disorders	Schzioaffective disorder, mixed type	F25.2	F25	Distractibility	4	4	F2
Schizophrenia, schizotypal and delusional disorders	Schzioaffective disorder, mixed type	F25.2	F25	Difficulty in concentrating	53	53	F2
Schizophrenia, schizotypal and delusional disorders	Schzioaffective disorder, mixed type	F25.2	F25	Decreased need for sleep	54	54	F2
Schizophrenia, schizotypal and delusional disorders	Schzioaffective disorder, mixed type	F25.2	F25	Increased sexual energy	128	128	F2
Schizophrenia, schizotypal and delusional disorders	Schzioaffective disorder, mixed type	F25.2	F25	Mild reckless or irresponsible behaviour	129	129	F2
Schizophrenia, schizotypal and delusional disorders	Schzioaffective disorder, mixed type	F25.2	F25	Increased sociability or over-familiarity	130	130	F2
Schizophrenia, schizotypal and delusional disorders	Schzioaffective disorder, mixed type	F25.2	F25	Increased activity	95	95	F2
Schizophrenia, schizotypal and delusional disorders	Schzioaffective disorder, mixed type	F25.2	F25	Increased talkativeness	52	52	F2
Schizophrenia, schizotypal and delusional disorders	Schzioaffective disorder, mixed type	F25.2	F25	Flight of ideas	131	131	F2
Schizophrenia, schizotypal and delusional disorders	Schzioaffective disorder, mixed type	F25.2	F25	Loss of normal social inhibition	132	132	F2
Schizophrenia, schizotypal and delusional disorders	Schzioaffective disorder, mixed type	F25.2	F25	Decreased need for sleep	54	54	F2
Schizophrenia, schizotypal and delusional disorders	Schzioaffective disorder, mixed type	F25.2	F25	Inflated self-esteem	55	55	F2
Schizophrenia, schizotypal and delusional disorders	Schzioaffective disorder, mixed type	F25.2	F25	Grandiosity	133	133	F2
Schizophrenia, schizotypal and delusional disorders	Schzioaffective disorder, mixed type	F25.2	F25	Distractibility	4	4	F2
Schizophrenia, schizotypal and delusional disorders	Schzioaffective disorder, mixed type	F25.2	F25	Constant changes in activity of plans	135	135	F2
Schizophrenia, schizotypal and delusional disorders	Schzioaffective disorder, mixed type	F25.2	F25	Foolhardy or reckless behaviour	136	136	F2
Schizophrenia, schizotypal and delusional disorders	Schzioaffective disorder, mixed type	F25.2	F25	Marked sexual energy or sexual indiscretions	137	137	F2
Schizophrenia, schizotypal and delusional disorders	Schzioaffective disorder, mixed type	F25.2	F25	Irritability	47	47	F2
Schizophrenia, schizotypal and delusional disorders	Schzioaffective disorder, mixed type	F25.2	F25	Abnormal mood, predominantly elevated or expansive	138	138	F2
Schizophrenia, schizotypal and delusional disorders	Schzioaffective disorder, mixed type	F25.2	F25	Depressed mood to a degree that is definitely abnormal for the individual	115	115	F2
Schizophrenia, schizotypal and delusional disorders	Schzioaffective disorder, mixed type	F25.2	F25	Loss of pleasure in activities that are normally pleasurable	103	103	F2
Schizophrenia, schizotypal and delusional disorders	Schzioaffective disorder, mixed type	F25.2	F25	Loss of interest in activities that are normally pleasurable	51	51	F2
Schizophrenia, schizotypal and delusional disorders	Schzioaffective disorder, mixed type	F25.2	F25	Decreased energy	49	49	F2
Schizophrenia, schizotypal and delusional disorders	Schzioaffective disorder, mixed type	F25.2	F25	Increased fatigability	242	242	F2
Schizophrenia, schizotypal and delusional disorders	Schzioaffective disorder, mixed type	F25.2	F25	Loss of confidence or self-esteem	50	50	F2
Schizophrenia, schizotypal and delusional disorders	Schzioaffective disorder, mixed type	F25.2	F25	Unreasonable feelings of self-reproach or excessive and inappropriate guilt	117	117	F2
Schizophrenia, schizotypal and delusional disorders	Schzioaffective disorder, mixed type	F25.2	F25	Recurrent thoughts of death or suicide	118	118	F2
Schizophrenia, schizotypal and delusional disorders	Schzioaffective disorder, mixed type	F25.2	F25	Other suicidal behaviour	119	119	F2
Schizophrenia, schizotypal and delusional disorders	Schzioaffective disorder, mixed type	F25.2	F25	Diminished ability to think	120	120	F2
Schizophrenia, schizotypal and delusional disorders	Schzioaffective disorder, mixed type	F25.2	F25	Diminished ability to concentrate	53	53	F2
Schizophrenia, schizotypal and delusional disorders	Schzioaffective disorder, mixed type	F25.2	F25	Agitation	48	48	F2
Schizophrenia, schizotypal and delusional disorders	Schzioaffective disorder, mixed type	F25.2	F25	Retardation	32	32	F2
Schizophrenia, schizotypal and delusional disorders	Schzioaffective disorder, mixed type	F25.2	F25	Insomnia	28	28	F2
Schizophrenia, schizotypal and delusional disorders	Schzioaffective disorder, mixed type	F25.2	F25	Hypersomnia	72	72	F2
Schizophrenia, schizotypal and delusional disorders	Schzioaffective disorder, mixed type	F25.2	F25	Restless sleep	121	121	F2
Schizophrenia, schizotypal and delusional disorders	Schzioaffective disorder, mixed type	F25.2	F25	Change in appetite with corresponding weight change	122	122	F2
Schizophrenia, schizotypal and delusional disorders	Schzioaffective disorder, mixed type	F25.2	F25	Depressive stupor	86	281	F2
Mood [affective] disorders	Hypomania	F30.0	F30	Elevated mood	127	127	F3
Mood [affective] disorders	Hypomania	F30.0	F30	Irritable mood	47	47	F3
Mood [affective] disorders	Hypomania	F30.0	F30	Increased activity	95	95	F3
Mood [affective] disorders	Hypomania	F30.0	F30	Psychomotor agitation	63	264	F3
Mood [affective] disorders	Hypomania	F30.0	F30	Increased talkativeness	52	52	F3
Mood [affective] disorders	Hypomania	F30.0	F30	Distractibility	4	4	F3
Mood [affective] disorders	Hypomania	F30.0	F30	Difficulty in concentrating	53	53	F3
Mood [affective] disorders	Hypomania	F30.0	F30	Decreased need for sleep	54	54	F3
Mood [affective] disorders	Hypomania	F30.0	F30	Increased sexual energy	128	128	F3
Mood [affective] disorders	Hypomania	F30.0	F30	Mild reckless or irresponsible behaviour	129	129	F3
Mood [affective] disorders	Hypomania	F30.0	F30	Increased sociability or over-familiarity	130	130	F3
Mood [affective] disorders	Mania without psychotic symptoms	F30.1	F30	Increased activity	95	95	F3
Mood [affective] disorders	Mania without psychotic symptoms	F30.1	F30	Psychomotor agitation	63	264	F3
Mood [affective] disorders	Mania without psychotic symptoms	F30.1	F30	Increased talkativeness	52	52	F3
Mood [affective] disorders	Mania without psychotic symptoms	F30.1	F30	Flight of ideas	131	131	F3
Mood [affective] disorders	Mania without psychotic symptoms	F30.1	F30	Loss of normal social inhibition	132	132	F3
Mood [affective] disorders	Mania without psychotic symptoms	F30.1	F30	Decreased need for sleep	54	54	F3
Mood [affective] disorders	Mania without psychotic symptoms	F30.1	F30	Inflated self-esteem	55	55	F3
Mood [affective] disorders	Mania without psychotic symptoms	F30.1	F30	Grandiosity	133	133	F3
Mood [affective] disorders	Mania without psychotic symptoms	F30.1	F30	Distractibility	4	4	F3
Mood [affective] disorders	Mania without psychotic symptoms	F30.1	F30	Constant changes in activity of plans	135	135	F3
Mood [affective] disorders	Mania without psychotic symptoms	F30.1	F30	Foolhardy or reckless behaviour	136	136	F3
Mood [affective] disorders	Mania without psychotic symptoms	F30.1	F30	Marked sexual energy or sexual indiscretions	137	137	F3
Mood [affective] disorders	Mania without psychotic symptoms	F30.1	F30	Irritability	47	47	F3
Mood [affective] disorders	Mania without psychotic symptoms	F30.1	F30	Abnormal mood, predominantly elevated or expansive	138	138	F3
Mood [affective] disorders	Mania with psychotic symptoms	F31.2	F31	Delusions	79	79	F3
Mood [affective] disorders	Mania with psychotic symptoms	F31.2	F31	Hallucinations	19	19	F3
Mood [affective] disorders	Mania with psychotic symptoms	F31.2	F31	Increased activity	95	95	F3
Mood [affective] disorders	Mania with psychotic symptoms	F31.2	F31	Psychomotor agitation	63	264	F3
Mood [affective] disorders	Mania with psychotic symptoms	F31.2	F31	Increased talkativeness	52	52	F3
Mood [affective] disorders	Mania with psychotic symptoms	F31.2	F31	Flight of ideas	131	131	F3
Mood [affective] disorders	Mania with psychotic symptoms	F31.2	F31	Loss of normal social inhibition	132	132	F3
Mood [affective] disorders	Mania with psychotic symptoms	F31.2	F31	Decreased need for sleep	54	54	F3
Mood [affective] disorders	Mania with psychotic symptoms	F31.2	F31	Inflated self-esteem	55	55	F3
Mood [affective] disorders	Mania with psychotic symptoms	F31.2	F31	Grandiosity	133	133	F3
Mood [affective] disorders	Mania with psychotic symptoms	F31.2	F31	Distractibility	4	4	F3
Mood [affective] disorders	Mania with psychotic symptoms	F31.2	F31	Constant changes in activity of plans	135	135	F3
Mood [affective] disorders	Mania with psychotic symptoms	F31.2	F31	Foolhardy or reckless behaviour	136	136	F3
Mood [affective] disorders	Mania with psychotic symptoms	F31.2	F31	Marked sexual energy or sexual indiscretions	137	137	F3
Mood [affective] disorders	Mania with psychotic symptoms	F31.2	F31	Irritability	47	47	F3
Mood [affective] disorders	Mania with psychotic symptoms	F31.2	F31	Abnormal mood, predominantly elevated or expansive	138	138	F3
Mood [affective] disorders	Bipolar affective disorder, current episode mixed	F31.6	F31	Elevated mood	127	127	F3
Mood [affective] disorders	Bipolar affective disorder, current episode mixed	F31.6	F31	Irritable mood	47	47	F3
Mood [affective] disorders	Bipolar affective disorder, current episode mixed	F31.6	F31	Increased activity	95	95	F3
Mood [affective] disorders	Bipolar affective disorder, current episode mixed	F31.6	F31	Psychomotor agitation	63	264	F3
Mood [affective] disorders	Bipolar affective disorder, current episode mixed	F31.6	F31	Increased talkativeness	52	52	F3
Mood [affective] disorders	Bipolar affective disorder, current episode mixed	F31.6	F31	Distractibility	4	4	F3
Mood [affective] disorders	Bipolar affective disorder, current episode mixed	F31.6	F31	Difficulty in concentrating	53	53	F3
Mood [affective] disorders	Bipolar affective disorder, current episode mixed	F31.6	F31	Decreased need for sleep	54	54	F3
Mood [affective] disorders	Bipolar affective disorder, current episode mixed	F31.6	F31	Increased sexual energy	128	128	F3
Mood [affective] disorders	Bipolar affective disorder, current episode mixed	F31.6	F31	Mild reckless or irresponsible behaviour	129	129	F3
Mood [affective] disorders	Bipolar affective disorder, current episode mixed	F31.6	F31	Increased sociability or over-familiarity	130	130	F3
Mood [affective] disorders	Bipolar affective disorder, current episode mixed	F31.6	F31	Increased activity	95	95	F3
Mood [affective] disorders	Bipolar affective disorder, current episode mixed	F31.6	F31	Increased talkativeness	52	52	F3
Mood [affective] disorders	Bipolar affective disorder, current episode mixed	F31.6	F31	Flight of ideas	131	131	F3
Mood [affective] disorders	Bipolar affective disorder, current episode mixed	F31.6	F31	Loss of normal social inhibition	132	132	F3
Mood [affective] disorders	Bipolar affective disorder, current episode mixed	F31.6	F31	Decreased need for sleep	54	54	F3
Mood [affective] disorders	Bipolar affective disorder, current episode mixed	F31.6	F31	Inflated self-esteem	55	55	F3
Mood [affective] disorders	Bipolar affective disorder, current episode mixed	F31.6	F31	Grandiosity	133	133	F3
Mood [affective] disorders	Bipolar affective disorder, current episode mixed	F31.6	F31	Distractibility	4	4	F3
Mood [affective] disorders	Bipolar affective disorder, current episode mixed	F31.6	F31	Constant changes in activity of plans	135	135	F3
Mood [affective] disorders	Bipolar affective disorder, current episode mixed	F31.6	F31	Foolhardy or reckless behaviour	136	136	F3
Mood [affective] disorders	Bipolar affective disorder, current episode mixed	F31.6	F31	Marked sexual energy or sexual indiscretions	137	137	F3
Mood [affective] disorders	Bipolar affective disorder, current episode mixed	F31.6	F31	Irritability	47	47	F3
Mood [affective] disorders	Bipolar affective disorder, current episode mixed	F31.6	F31	Abnormal mood, predominantly elevated or expansive	138	138	F3
Mood [affective] disorders	Bipolar affective disorder, current episode mixed	F31.6	F31	Depressed mood to a degree that is definitely abnormal for the individual	115	115	F3
Mood [affective] disorders	Bipolar affective disorder, current episode mixed	F31.6	F31	Loss of pleasure in activities that are normally pleasurable	103	103	F3
Mood [affective] disorders	Bipolar affective disorder, current episode mixed	F31.6	F31	Loss of interest in activities that are normally pleasurable	51	51	F3
Mood [affective] disorders	Bipolar affective disorder, current episode mixed	F31.6	F31	Decreased energy	49	49	F3
Mood [affective] disorders	Bipolar affective disorder, current episode mixed	F31.6	F31	Increased fatigability	242	242	F3
Mood [affective] disorders	Bipolar affective disorder, current episode mixed	F31.6	F31	Loss of confidence or self-esteem	50	50	F3
Mood [affective] disorders	Bipolar affective disorder, current episode mixed	F31.6	F31	Unreasonable feelings of self-reproach or excessive and inappropriate guilt	117	117	F3
Mood [affective] disorders	Bipolar affective disorder, current episode mixed	F31.6	F31	Recurrent thoughts of death or suicide	118	118	F3
Mood [affective] disorders	Bipolar affective disorder, current episode mixed	F31.6	F31	Other suicidal behaviour	119	119	F3
Mood [affective] disorders	Bipolar affective disorder, current episode mixed	F31.6	F31	Diminished ability to think	120	120	F3
Mood [affective] disorders	Bipolar affective disorder, current episode mixed	F31.6	F31	Diminished ability to concentrate	53	53	F3
Mood [affective] disorders	Bipolar affective disorder, current episode mixed	F31.6	F31	Agitation	48	48	F3
Mood [affective] disorders	Bipolar affective disorder, current episode mixed	F31.6	F31	Retardation	32	32	F3
Mood [affective] disorders	Bipolar affective disorder, current episode mixed	F31.6	F31	Insomnia	28	28	F3
Mood [affective] disorders	Bipolar affective disorder, current episode mixed	F31.6	F31	Hypersomnia	72	72	F3
Mood [affective] disorders	Bipolar affective disorder, current episode mixed	F31.6	F31	Restless sleep	121	121	F3
Mood [affective] disorders	Bipolar affective disorder, current episode mixed	F31.6	F31	Change in appetite with corresponding weight change	122	122	F3
Mood [affective] disorders	Bipolar affective disorder, current episode mixed	F31.6	F31	Depressive stupor	86	281	F3
Mood [affective] disorders	Bipolar affective disorder, current episode mixed	F31.6	F31	Delusions	79	79	F3
Mood [affective] disorders	Bipolar affective disorder, current episode mixed	F31.6	F31	Hallucinations	19	19	F3
Mood [affective] disorders	Mild depressive episode	F32.0	F32	Depressed mood to a degree that is definitely abnormal for the individual	115	115	F3
Mood [affective] disorders	Mild depressive episode	F32.0	F32	Loss of interest in activities that are normally pleasurable	51	51	F3
Mood [affective] disorders	Mild depressive episode	F32.0	F32	Loss of pleasure in activities that are normally pleasurable	103	103	F3
Mood [affective] disorders	Mild depressive episode	F32.0	F32	Decreased energy	49	49	F3
Mood [affective] disorders	Mild depressive episode	F32.0	F32	Increased fatigability	242	242	F3
Mood [affective] disorders	Mild depressive episode	F32.0	F32	Loss of confidence or self-esteem	50	50	F3
Mood [affective] disorders	Mild depressive episode	F32.0	F32	Unreasonable feelings of self-reproach or excessive and inappropriate guilt	117	117	F3
Mood [affective] disorders	Mild depressive episode	F32.0	F32	Recurrent thoughts of death or suicide	118	118	F3
Mood [affective] disorders	Mild depressive episode	F32.0	F32	Other suicidal behaviour	119	119	F3
Mood [affective] disorders	Mild depressive episode	F32.0	F32	Diminished ability to think	120	120	F3
Mood [affective] disorders	Mild depressive episode	F32.0	F32	Diminished ability to concentrate	53	53	F3
Mood [affective] disorders	Mild depressive episode	F32.0	F32	Agitation	48	48	F3
Mood [affective] disorders	Mild depressive episode	F32.0	F32	Retardation	32	32	F3
Mood [affective] disorders	Mild depressive episode	F32.0	F32	Insomnia	28	28	F3
Mood [affective] disorders	Mild depressive episode	F32.0	F32	Hypersomnia	72	72	F3
Mood [affective] disorders	Mild depressive episode	F32.0	F32	Restless sleep	121	121	F3
Mood [affective] disorders	Mild depressive episode	F32.0	F32	Change in appetite with corresponding weight change	122	122	F3
Mood [affective] disorders	Severe depressive episode with psychotic symptoms	F32.3	F32	Depressive stupor	86	281	F3
Mood [affective] disorders	Severe depressive episode with psychotic symptoms	F32.3	F32	Delusions	79	79	F3
Mood [affective] disorders	Severe depressive episode with psychotic symptoms	F32.3	F32	Hallucinations	19	19	F3
Mood [affective] disorders	Severe depressive episode with psychotic symptoms	F32.3	F32	Depressed mood to a degree that is definitely abnormal for the individual	115	115	F3
Mood [affective] disorders	Severe depressive episode with psychotic symptoms	F32.3	F32	Loss of interest in activities that are normally pleasurable	51	51	F3
Mood [affective] disorders	Severe depressive episode with psychotic symptoms	F32.3	F32	Loss of pleasure in activities that are normally pleasurable	103	103	F3
Mood [affective] disorders	Severe depressive episode with psychotic symptoms	F32.3	F32	Decreased energy	49	49	F3
Mood [affective] disorders	Severe depressive episode with psychotic symptoms	F32.3	F32	Increased fatigability	242	242	F3
Mood [affective] disorders	Severe depressive episode with psychotic symptoms	F32.3	F32	Loss of confidence or self-esteem	50	50	F3
Mood [affective] disorders	Severe depressive episode with psychotic symptoms	F32.3	F32	Unreasonable feelings of self-reproach or excessive and inappropriate guilt	117	117	F3
Mood [affective] disorders	Severe depressive episode with psychotic symptoms	F32.3	F32	Recurrent thoughts of death or suicide	118	118	F3
Mood [affective] disorders	Severe depressive episode with psychotic symptoms	F32.3	F32	Other suicidal behaviour	119	119	F3
Mood [affective] disorders	Severe depressive episode with psychotic symptoms	F32.3	F32	Diminished ability to think	120	120	F3
Mood [affective] disorders	Severe depressive episode with psychotic symptoms	F32.3	F32	Diminished ability to concentrate	53	53	F3
Mood [affective] disorders	Severe depressive episode with psychotic symptoms	F32.3	F32	Agitation	48	48	F3
Mood [affective] disorders	Severe depressive episode with psychotic symptoms	F32.3	F32	Retardation	32	32	F3
Mood [affective] disorders	Severe depressive episode with psychotic symptoms	F32.3	F32	Insomnia	28	28	F3
Mood [affective] disorders	Severe depressive episode with psychotic symptoms	F32.3	F32	Hypersomnia	72	72	F3
Mood [affective] disorders	Severe depressive episode with psychotic symptoms	F32.3	F32	Restless sleep	121	121	F3
Mood [affective] disorders	Severe depressive episode with psychotic symptoms	F32.3	F32	Change in appetite with corresponding weight change	122	122	F3
Mood [affective] disorders	Cyclothymia	F34.0	F34	Reduced energy	49	49	F3
Mood [affective] disorders	Cyclothymia	F34.0	F34	Underactivity	82	82	F3
Mood [affective] disorders	Cyclothymia	F34.0	F34	Insomnia	28	28	F3
Mood [affective] disorders	Cyclothymia	F34.0	F34	Loss of self-confidence or feelings of inadequacy	50	50	F3
Mood [affective] disorders	Cyclothymia	F34.0	F34	Social withdrawal	58	58	F3
Mood [affective] disorders	Cyclothymia	F34.0	F34	Loss of interest in or enjoyment of sex and other pleasurable activities	51	276	F3
Mood [affective] disorders	Cyclothymia	F34.0	F34	Reduced talkativeness	57	57	F3
Mood [affective] disorders	Cyclothymia	F34.0	F34	Pessimism about the future or brooding over the past	59	59	F3
Mood [affective] disorders	Cyclothymia	F34.0	F34	Increased energy	205	205	F3
Mood [affective] disorders	Cyclothymia	F34.0	F34	Difficulty in concentrating	53	53	F3
Mood [affective] disorders	Cyclothymia	F34.0	F34	Increased activity	95	95	F3
Mood [affective] disorders	Cyclothymia	F34.0	F34	Decreased need for sleep	54	54	F3
Mood [affective] disorders	Cyclothymia	F34.0	F34	Inflated self-esteem	55	55	F3
Mood [affective] disorders	Cyclothymia	F34.0	F34	Sharpened or unusually creative thinking	206	206	F3
Mood [affective] disorders	Cyclothymia	F34.0	F34	Increased gregariousness	207	207	F3
Mood [affective] disorders	Cyclothymia	F34.0	F34	Increased talkativeness	52	52	F3
Mood [affective] disorders	Cyclothymia	F34.0	F34	Increased interest and involvement in sexual and other pleasurable activities	208	208	F3
Mood [affective] disorders	Cyclothymia	F34.0	F34	Over-optimism or exaggeration of past achievements	209	209	F3
Mood [affective] disorders	Dysthymia	F34.1	F34	Reduced energy	49	49	F3
Mood [affective] disorders	Dysthymia	F34.1	F34	Underactivity	82	82	F3
Mood [affective] disorders	Dysthymia	F34.1	F34	Insomnia	28	28	F3
Mood [affective] disorders	Dysthymia	F34.1	F34	Loss of self-confidence or feelings of inadequacy	50	50	F3
Mood [affective] disorders	Dysthymia	F34.1	F34	Difficulty in concentrating	53	53	F3
Mood [affective] disorders	Dysthymia	F34.1	F34	Crying/Frequent tearfulness	210	210	F3
Mood [affective] disorders	Dysthymia	F34.1	F34	Loss of interest in or enjoyment of sex and other pleasurable activities	51	276	F3
Mood [affective] disorders	Dysthymia	F34.1	F34	Feeling of hopelessness or despair	64	64	F3
Mood [affective] disorders	Dysthymia	F34.1	F34	A perceived ability to cope with the routine responsibilities of everyday life	211	211	F3
Mood [affective] disorders	Dysthymia	F34.1	F34	Pessimism about the future or brooding over the past	59	59	F3
Mood [affective] disorders	Dysthymia	F34.1	F34	Social withdrawal	58	58	F3
Mood [affective] disorders	Dysthymia	F34.1	F34	Reduced talkativeness	57	57	F3
Neurotic, stress-related and somatoform disorders	Agoraphobia	F40.0	F40	Fear in or avoidance of crowds	148	148	F4
Neurotic, stress-related and somatoform disorders	Agoraphobia	F40.0	F40	Fear in or avoidance of public places	149	149	F4
Neurotic, stress-related and somatoform disorders	Agoraphobia	F40.0	F40	Fear in or avoidance of travelling alone	150	150	F4
Neurotic, stress-related and somatoform disorders	Agoraphobia	F40.0	F40	Fear in or avoidance of travelling away from home	151	151	F4
Neurotic, stress-related and somatoform disorders	Agoraphobia	F40.0	F40	Palpitations	140	140	F4
Neurotic, stress-related and somatoform disorders	Agoraphobia	F40.0	F40	Accelerated heart rate	141	141	F4
Neurotic, stress-related and somatoform disorders	Agoraphobia	F40.0	F40	Sweating	25	25	F4
Neurotic, stress-related and somatoform disorders	Agoraphobia	F40.0	F40	Trembling or shaking	97	97	F4
Neurotic, stress-related and somatoform disorders	Agoraphobia	F40.0	F40	Dry mouth	60	60	F4
Neurotic, stress-related and somatoform disorders	Agoraphobia	F40.0	F40	Difficulty in breathing	142	142	F4
Neurotic, stress-related and somatoform disorders	Agoraphobia	F40.0	F40	Feeling of chocking	143	143	F4
Neurotic, stress-related and somatoform disorders	Agoraphobia	F40.0	F40	Chest pain	62	62	F4
Neurotic, stress-related and somatoform disorders	Agoraphobia	F40.0	F40	Nausea	29	29	F4
Neurotic, stress-related and somatoform disorders	Agoraphobia	F40.0	F40	Abdominal pain/distress	144	144	F4
Neurotic, stress-related and somatoform disorders	Agoraphobia	F40.0	F40	Feeling dizzy, unsteady, faint, or light-headed	244	244	F4
Neurotic, stress-related and somatoform disorders	Agoraphobia	F40.0	F40	Derealization	24	24	F4
Neurotic, stress-related and somatoform disorders	Agoraphobia	F40.0	F40	Depersonalization	23	23	F4
Neurotic, stress-related and somatoform disorders	Agoraphobia	F40.0	F40	Fear of losing control	146	146	F4
Neurotic, stress-related and somatoform disorders	Agoraphobia	F40.0	F40	Fear of dying	147	147	F4
Neurotic, stress-related and somatoform disorders	Agoraphobia	F40.0	F40	Hot flushed	233	233	F4
Neurotic, stress-related and somatoform disorders	Agoraphobia	F40.0	F40	Chills	26	26	F4
Neurotic, stress-related and somatoform disorders	Agoraphobia	F40.0	F40	Numbness or tingling sensations	67	67	F4
Neurotic, stress-related and somatoform disorders	Agoraphobia	F40.0	F40	Significant emotional distress is caused by the avoidance or the anxiety symptoms, and the individual recognizes that these are excessive or unreasonable	37	37	F4
Neurotic, stress-related and somatoform disorders	Agoraphobia	F40.0	F40	Symptoms are restricted to, or predominate in, the feared situation or contenplation of the feared situation	61	61	F4
Neurotic, stress-related and somatoform disorders	Social phobias	F40.1	F40	Marked fear of being the focus of attention, or fear or behaving in a way that will be embarrassing or humuliating	152	152	F4
Neurotic, stress-related and somatoform disorders	Social phobias	F40.1	F40	Marked avoidance of being the focus of attention, or of sutuations in which there is fear of behaving in an embarrassing or humiliating way	153	153	F4
Neurotic, stress-related and somatoform disorders	Social phobias	F40.1	F40	Blushing	154	154	F4
Neurotic, stress-related and somatoform disorders	Social phobias	F40.1	F40	Shaking	97	97	F4
Neurotic, stress-related and somatoform disorders	Social phobias	F40.1	F40	Fear of vomiting	155	155	F4
Neurotic, stress-related and somatoform disorders	Social phobias	F40.1	F40	Urgency or fear of micturution or defecation	156	156	F4
Neurotic, stress-related and somatoform disorders	Social phobias	F40.1	F40	Significant emotional distress is caused by the symptoms or by the avoidance, and the individual recognized that these are excessive or unreasonable	37	37	F4
Neurotic, stress-related and somatoform disorders	Social phobias	F40.1	F40	Symptoms are restricted to, or predominate in, the feared situation or contenplation of the feared situation	61	61	F4
Neurotic, stress-related and somatoform disorders	Social phobias	F40.1	F40	Palpitations	140	140	F4
Neurotic, stress-related and somatoform disorders	Social phobias	F40.1	F40	Accelerated heart rate	141	141	F4
Neurotic, stress-related and somatoform disorders	Social phobias	F40.1	F40	Sweating	25	25	F4
Neurotic, stress-related and somatoform disorders	Social phobias	F40.1	F40	Trembling or shaking	97	97	F4
Neurotic, stress-related and somatoform disorders	Social phobias	F40.1	F40	Dry mouth	60	60	F4
Neurotic, stress-related and somatoform disorders	Social phobias	F40.1	F40	Difficulty in breathing	142	142	F4
Neurotic, stress-related and somatoform disorders	Social phobias	F40.1	F40	Feeling of chocking	143	143	F4
Neurotic, stress-related and somatoform disorders	Social phobias	F40.1	F40	Chest pain	62	62	F4
Neurotic, stress-related and somatoform disorders	Social phobias	F40.1	F40	Nausea	29	29	F4
Neurotic, stress-related and somatoform disorders	Social phobias	F40.1	F40	Abdominal pain/distress	144	144	F4
Neurotic, stress-related and somatoform disorders	Social phobias	F40.1	F40	Feeling dizzy, unsteady, faint, or light-headed	244	244	F4
Neurotic, stress-related and somatoform disorders	Social phobias	F40.1	F40	Derealization	24	24	F4
Neurotic, stress-related and somatoform disorders	Social phobias	F40.1	F40	Depersonalization	23	23	F4
Neurotic, stress-related and somatoform disorders	Social phobias	F40.1	F40	Fear of losing control	146	146	F4
Neurotic, stress-related and somatoform disorders	Social phobias	F40.1	F40	Fear of dying	147	147	F4
Neurotic, stress-related and somatoform disorders	Social phobias	F40.1	F40	Hot flushed	233	233	F4
Neurotic, stress-related and somatoform disorders	Social phobias	F40.1	F40	Chills	26	26	F4
Neurotic, stress-related and somatoform disorders	Social phobias	F40.1	F40	Numbness or tingling sensations	67	67	F4
Neurotic, stress-related and somatoform disorders	Specific (isolated) phobias	F40.2	F40	Marked fear of a specific object or situation not included in agoraphobia (F40.0) or social phobia (F40.1)	183	183	F4
Neurotic, stress-related and somatoform disorders	Specific (isolated) phobias	F40.2	F40	Marked avoidance of the specific object	184	184	F4
Neurotic, stress-related and somatoform disorders	Specific (isolated) phobias	F40.2	F40	Significant emotional distress is caused by the symptoms or by the avoidance, and the individual recognized that these are excessive or unreasonable	37	37	F4
Neurotic, stress-related and somatoform disorders	Specific (isolated) phobias	F40.2	F40	Symptoms are restricted to, or predominate in, the feared situation or contenplation of the feared situation	61	61	F4
Neurotic, stress-related and somatoform disorders	Specific (isolated) phobias	F40.2	F40	Palpitations	140	140	F4
Neurotic, stress-related and somatoform disorders	Specific (isolated) phobias	F40.2	F40	Accelerated heart rate	141	141	F4
Neurotic, stress-related and somatoform disorders	Specific (isolated) phobias	F40.2	F40	Sweating	25	25	F4
Neurotic, stress-related and somatoform disorders	Specific (isolated) phobias	F40.2	F40	Trembling or shaking	97	97	F4
Neurotic, stress-related and somatoform disorders	Specific (isolated) phobias	F40.2	F40	Dry mouth	60	60	F4
Neurotic, stress-related and somatoform disorders	Specific (isolated) phobias	F40.2	F40	Difficulty in breathing	142	142	F4
Neurotic, stress-related and somatoform disorders	Specific (isolated) phobias	F40.2	F40	Feeling of chocking	143	143	F4
Neurotic, stress-related and somatoform disorders	Specific (isolated) phobias	F40.2	F40	Chest pain	62	62	F4
Neurotic, stress-related and somatoform disorders	Specific (isolated) phobias	F40.2	F40	Nausea	29	29	F4
Neurotic, stress-related and somatoform disorders	Specific (isolated) phobias	F40.2	F40	Abdominal pain/distress	144	144	F4
Neurotic, stress-related and somatoform disorders	Specific (isolated) phobias	F40.2	F40	Feeling dizzy, unsteady, faint, or light-headed	244	244	F4
Neurotic, stress-related and somatoform disorders	Specific (isolated) phobias	F40.2	F40	Derealization	24	24	F4
Neurotic, stress-related and somatoform disorders	Specific (isolated) phobias	F40.2	F40	Depersonalization	23	23	F4
Neurotic, stress-related and somatoform disorders	Specific (isolated) phobias	F40.2	F40	Fear of losing control	146	146	F4
Neurotic, stress-related and somatoform disorders	Specific (isolated) phobias	F40.2	F40	Fear of dying	147	147	F4
Neurotic, stress-related and somatoform disorders	Specific (isolated) phobias	F40.2	F40	Hot flushed	233	233	F4
Neurotic, stress-related and somatoform disorders	Specific (isolated) phobias	F40.2	F40	Chills	26	26	F4
Neurotic, stress-related and somatoform disorders	Specific (isolated) phobias	F40.2	F40	Numbness or tingling sensations	67	67	F4
Neurotic, stress-related and somatoform disorders	Panic disorder [episodic paraxysmal anxiety]	F41.0	F41	The individual experiences recurrent panic attacks that are not consitently associated with a specific situation or object and that often occur spontaneously. The panic attacks are not associated with marked exertion or with exposure to dangerous or life-thretening situations	185	185	F4
Neurotic, stress-related and somatoform disorders	Panic disorder [episodic paraxysmal anxiety]	F41.0	F41	Intense fear or discomfort	186	186	F4
Neurotic, stress-related and somatoform disorders	Panic disorder [episodic paraxysmal anxiety]	F41.0	F41	Palpitations	140	140	F4
Neurotic, stress-related and somatoform disorders	Panic disorder [episodic paraxysmal anxiety]	F41.0	F41	Accelerated heart rate	141	141	F4
Neurotic, stress-related and somatoform disorders	Panic disorder [episodic paraxysmal anxiety]	F41.0	F41	Sweating	25	25	F4
Neurotic, stress-related and somatoform disorders	Panic disorder [episodic paraxysmal anxiety]	F41.0	F41	Trembling or shaking	97	97	F4
Neurotic, stress-related and somatoform disorders	Panic disorder [episodic paraxysmal anxiety]	F41.0	F41	Dry mouth	60	60	F4
Neurotic, stress-related and somatoform disorders	Panic disorder [episodic paraxysmal anxiety]	F41.0	F41	Difficulty in breathing	142	142	F4
Neurotic, stress-related and somatoform disorders	Panic disorder [episodic paraxysmal anxiety]	F41.0	F41	Feeling of chocking	143	143	F4
Neurotic, stress-related and somatoform disorders	Panic disorder [episodic paraxysmal anxiety]	F41.0	F41	Chest pain	62	62	F4
Neurotic, stress-related and somatoform disorders	Panic disorder [episodic paraxysmal anxiety]	F41.0	F41	Nausea	29	29	F4
Neurotic, stress-related and somatoform disorders	Panic disorder [episodic paraxysmal anxiety]	F41.0	F41	Abdominal pain/distress	144	144	F4
Neurotic, stress-related and somatoform disorders	Panic disorder [episodic paraxysmal anxiety]	F41.0	F41	Feeling dizzy, unsteady, faint, or light-headed	244	244	F4
Neurotic, stress-related and somatoform disorders	Panic disorder [episodic paraxysmal anxiety]	F41.0	F41	Derealization	24	24	F4
Neurotic, stress-related and somatoform disorders	Panic disorder [episodic paraxysmal anxiety]	F41.0	F41	Depersonalization	23	23	F4
Neurotic, stress-related and somatoform disorders	Panic disorder [episodic paraxysmal anxiety]	F41.0	F41	Fear of losing control	146	146	F4
Neurotic, stress-related and somatoform disorders	Panic disorder [episodic paraxysmal anxiety]	F41.0	F41	Fear of dying	147	147	F4
Neurotic, stress-related and somatoform disorders	Panic disorder [episodic paraxysmal anxiety]	F41.0	F41	Hot flushed	233	233	F4
Neurotic, stress-related and somatoform disorders	Panic disorder [episodic paraxysmal anxiety]	F41.0	F41	Chills	26	26	F4
Neurotic, stress-related and somatoform disorders	Panic disorder [episodic paraxysmal anxiety]	F41.0	F41	Numbness or tingling sensations	67	67	F4
Neurotic, stress-related and somatoform disorders	Generalized anxiety disorder	F41.1	F41	Muscle tension	187	187	F4
Neurotic, stress-related and somatoform disorders	Generalized anxiety disorder	F41.1	F41	Muscle aches	6	268	F4
Neurotic, stress-related and somatoform disorders	Generalized anxiety disorder	F41.1	F41	Pains	239	239	F4
Neurotic, stress-related and somatoform disorders	Generalized anxiety disorder	F41.1	F41	Feelings of apprehension about everyday events and problems	188	188	F4
Neurotic, stress-related and somatoform disorders	Generalized anxiety disorder	F41.1	F41	Psychomotor agitation	63	63	F4
Neurotic, stress-related and somatoform disorders	Generalized anxiety disorder	F41.1	F41	Inability to relax	71	71	F4
Neurotic, stress-related and somatoform disorders	Generalized anxiety disorder	F41.1	F41	Feeling keyed up, on edge, or mentally tense	99	99	F4
Neurotic, stress-related and somatoform disorders	Generalized anxiety disorder	F41.1	F41	A sensation of a lump in the throat	189	189	F4
Neurotic, stress-related and somatoform disorders	Generalized anxiety disorder	F41.1	F41	Difficulty in swallowing	190	190	F4
Neurotic, stress-related and somatoform disorders	Generalized anxiety disorder	F41.1	F41	Enhanced startle reaction	78	78	F4
Neurotic, stress-related and somatoform disorders	Generalized anxiety disorder	F41.1	F41	Difficulty in concentrating, because of worrying or anxiety	53	53	F4
Neurotic, stress-related and somatoform disorders	Generalized anxiety disorder	F41.1	F41	Irritability	47	47	F4
Neurotic, stress-related and somatoform disorders	Generalized anxiety disorder	F41.1	F41	Difficulty getting to sleep because of worrying	28	28	F4
Neurotic, stress-related and somatoform disorders	Generalized anxiety disorder	F41.1	F41	Palpitations	140	140	F4
Neurotic, stress-related and somatoform disorders	Generalized anxiety disorder	F41.1	F41	Accelerated heart rate	141	141	F4
Neurotic, stress-related and somatoform disorders	Generalized anxiety disorder	F41.1	F41	Sweating	25	25	F4
Neurotic, stress-related and somatoform disorders	Generalized anxiety disorder	F41.1	F41	Trembling or shaking	97	97	F4
Neurotic, stress-related and somatoform disorders	Generalized anxiety disorder	F41.1	F41	Dry mouth	60	60	F4
Neurotic, stress-related and somatoform disorders	Generalized anxiety disorder	F41.1	F41	Difficulty in breathing	142	142	F4
Neurotic, stress-related and somatoform disorders	Generalized anxiety disorder	F41.1	F41	Feeling of chocking	143	143	F4
Neurotic, stress-related and somatoform disorders	Generalized anxiety disorder	F41.1	F41	Chest pain	62	62	F4
Neurotic, stress-related and somatoform disorders	Generalized anxiety disorder	F41.1	F41	Nausea	29	29	F4
Neurotic, stress-related and somatoform disorders	Generalized anxiety disorder	F41.1	F41	Abdominal pain/distress	144	144	F4
Neurotic, stress-related and somatoform disorders	Generalized anxiety disorder	F41.1	F41	Feeling dizzy, unsteady, faint, or light-headed	244	244	F4
Neurotic, stress-related and somatoform disorders	Generalized anxiety disorder	F41.1	F41	Derealization	24	24	F4
Neurotic, stress-related and somatoform disorders	Generalized anxiety disorder	F41.1	F41	Depersonalization	23	23	F4
Neurotic, stress-related and somatoform disorders	Generalized anxiety disorder	F41.1	F41	Fear of losing control	146	146	F4
Neurotic, stress-related and somatoform disorders	Generalized anxiety disorder	F41.1	F41	Fear of dying	147	147	F4
Neurotic, stress-related and somatoform disorders	Generalized anxiety disorder	F41.1	F41	Hot flushed	233	233	F4
Neurotic, stress-related and somatoform disorders	Generalized anxiety disorder	F41.1	F41	Chills	26	26	F4
Neurotic, stress-related and somatoform disorders	Generalized anxiety disorder	F41.1	F41	Numbness or tingling sensations	67	67	F4
Neurotic, stress-related and somatoform disorders	Obsessive-compulsive disorder	F42	F42	Obsessions and compulsions are acknowledged as originating in the mind of the patient, and are not imposed by outside persons of influences	192	192	F4
Neurotic, stress-related and somatoform disorders	Obsessive-compulsive disorder	F42	F42	Obsessions and compulsions are repetitive and unpleasant, and at least one obsession of compulsions that is acknowledges as excessive or unreasonable must be present	193	193	F4
Neurotic, stress-related and somatoform disorders	Obsessive-compulsive disorder	F42	F42	The patient tries to resist the obsessions and compulsions. At least one obsession or compulsions that is unsuccessfully resisted must be present	194	194	F4
Neurotic, stress-related and somatoform disorders	Obsessive-compulsive disorder	F42	F42	Experiencing the obsessive thought or carrying out the compulsive act is not in itself pleasurable	195	195	F4
Neurotic, stress-related and somatoform disorders	Acute stress reaction	F43.0	F43	Withdrawal from expected social interaction	58	58	F4
Neurotic, stress-related and somatoform disorders	Acute stress reaction	F43.0	F43	Narrowing of attention	196	196	F4
Neurotic, stress-related and somatoform disorders	Acute stress reaction	F43.0	F43	Apparent disorientation	197	197	F4
Neurotic, stress-related and somatoform disorders	Acute stress reaction	F43.0	F43	Verbal aggression	11	275	F4
Neurotic, stress-related and somatoform disorders	Acute stress reaction	F43.0	F43	Anger	88	88	F4
Neurotic, stress-related and somatoform disorders	Acute stress reaction	F43.0	F43	Despair or hopelessness	64	64	F4
Neurotic, stress-related and somatoform disorders	Acute stress reaction	F43.0	F43	Inappropriate or purposeless overactivity	198	198	F4
Neurotic, stress-related and somatoform disorders	Acute stress reaction	F43.0	F43	Uncontrollable and excessive grief (judges by local standards)	199	199	F4
Neurotic, stress-related and somatoform disorders	Post-traumatic stress disorder	F43.1	F43	Persistent remembering or reliving of stressor in intrusive flashbacks, memories or dreams	200	200	F4
Neurotic, stress-related and somatoform disorders	Post-traumatic stress disorder	F43.1	F43	Experiencing distress when exposed to circumstances resembling or associated with stressor	201	201	F4
Neurotic, stress-related and somatoform disorders	Post-traumatic stress disorder	F43.1	F43	The patient must exhibit an actual or preferred avoidance of circumstances resembling or associated with the stressor, which was not present before exposure to the stressor	202	202	F4
Neurotic, stress-related and somatoform disorders	Post-traumatic stress disorder	F43.1	F43	Inability to recall, either partially or completely, some important aspect of the period of exposure to the stressor	203	203	F4
Neurotic, stress-related and somatoform disorders	Post-traumatic stress disorder	F43.1	F43	Difficulty in falling or staying asleep	28	28	F4
Neurotic, stress-related and somatoform disorders	Post-traumatic stress disorder	F43.1	F43	Irritability	47	47	F4
Neurotic, stress-related and somatoform disorders	Post-traumatic stress disorder	F43.1	F43	Outbursts of anger	88	88	F4
Neurotic, stress-related and somatoform disorders	Post-traumatic stress disorder	F43.1	F43	Difficulty in concentrating	53	53	F4
Neurotic, stress-related and somatoform disorders	Post-traumatic stress disorder	F43.1	F43	Hypervigilance	65	65	F4
Neurotic, stress-related and somatoform disorders	Post-traumatic stress disorder	F43.1	F43	Enhanced startle reaction	78	78	F4
Neurotic, stress-related and somatoform disorders	Adjustment disorder	F43.2	F43	A perceived ability to cope with the routine responsibilities of everyday life			F4
Neurotic, stress-related and somatoform disorders	Adjustment disorder	F43.2	F43	A sensation of a lump in the throat			F4
Neurotic, stress-related and somatoform disorders	Adjustment disorder	F43.2	F43	Abdominal pain/distress			F4
Neurotic, stress-related and somatoform disorders	Adjustment disorder	F43.2	F43	Abnormal mood, predominantly elevated or expansive			F4
Neurotic, stress-related and somatoform disorders	Adjustment disorder	F43.2	F43	Accelerated heart rate			F4
Neurotic, stress-related and somatoform disorders	Adjustment disorder	F43.2	F43	Aerophagy, hiccough, or burning sensations in chest or epigastrum			F4
Neurotic, stress-related and somatoform disorders	Adjustment disorder	F43.2	F43	Agitation			F4
Neurotic, stress-related and somatoform disorders	Adjustment disorder	F43.2	F43	Amnesia, either partial or complete, for recent events or problems that were or still are traumatic or stressful			F4
Neurotic, stress-related and somatoform disorders	Adjustment disorder	F43.2	F43	Anger			F4
Neurotic, stress-related and somatoform disorders	Adjustment disorder	F43.2	F43	Apparent disorientation			F4
Neurotic, stress-related and somatoform disorders	Adjustment disorder	F43.2	F43	Autonomic arousal attributed to genitourinary system disorder			F4
Neurotic, stress-related and somatoform disorders	Adjustment disorder	F43.2	F43	Autonomic arousal attributed to heart and cardiovascular system disorder			F4
Neurotic, stress-related and somatoform disorders	Adjustment disorder	F43.2	F43	Autonomic arousal attributed to lower gastrointestinal tract disorder			F4
Neurotic, stress-related and somatoform disorders	Adjustment disorder	F43.2	F43	Autonomic arousal attributed to respiratory system disorder			F4
Neurotic, stress-related and somatoform disorders	Adjustment disorder	F43.2	F43	Autonomic arousal attributed to upper gastrointestinal tract disorder			F4
Neurotic, stress-related and somatoform disorders	Adjustment disorder	F43.2	F43	Bad taste in mouth or excessively coated tongue			F4
Neurotic, stress-related and somatoform disorders	Adjustment disorder	F43.2	F43	Blochtiness or discoleration of skin			F4
Neurotic, stress-related and somatoform disorders	Adjustment disorder	F43.2	F43	Blushing			F4
Neurotic, stress-related and somatoform disorders	Adjustment disorder	F43.2	F43	Breathlessness without exertion			F4
Neurotic, stress-related and somatoform disorders	Adjustment disorder	F43.2	F43	Change in appetite with corresponding weight change			F4
Neurotic, stress-related and somatoform disorders	Adjustment disorder	F43.2	F43	Chest pain			F4
Neurotic, stress-related and somatoform disorders	Adjustment disorder	F43.2	F43	Chills			F4
Neurotic, stress-related and somatoform disorders	Adjustment disorder	F43.2	F43	Complains of frequent and loose bowel motions or discharge of fluids from the anus			F4
Neurotic, stress-related and somatoform disorders	Adjustment disorder	F43.2	F43	Complains of vomiting or regugitation of food			F4
Neurotic, stress-related and somatoform disorders	Adjustment disorder	F43.2	F43	Complaints of unusual or copious viginal discharge			F4
Neurotic, stress-related and somatoform disorders	Adjustment disorder	F43.2	F43	Complete or partial loss of ability to perform movements that are normally under voluntary control (including speech)			F4
Neurotic, stress-related and somatoform disorders	Adjustment disorder	F43.2	F43	Conduct distrubance must include setting outside the home or family context			F4
Neurotic, stress-related and somatoform disorders	Adjustment disorder	F43.2	F43	Conduct disturbance must be limited to the family context			F4
Neurotic, stress-related and somatoform disorders	Adjustment disorder	F43.2	F43	Constant changes in activity of plans			F4
Neurotic, stress-related and somatoform disorders	Adjustment disorder	F43.2	F43	Crying/Frequent tearfulness			F4
Neurotic, stress-related and somatoform disorders	Adjustment disorder	F43.2	F43	Decreased energy			F4
Neurotic, stress-related and somatoform disorders	Adjustment disorder	F43.2	F43	Decreased need for sleep			F4
Neurotic, stress-related and somatoform disorders	Adjustment disorder	F43.2	F43	Depersonalization			F4
Neurotic, stress-related and somatoform disorders	Adjustment disorder	F43.2	F43	Depressed mood to a degree that is definitely abnormal for the individual			F4
Neurotic, stress-related and somatoform disorders	Adjustment disorder	F43.2	F43	Depressive stupor			F4
Neurotic, stress-related and somatoform disorders	Adjustment disorder	F43.2	F43	Derealization			F4
Neurotic, stress-related and somatoform disorders	Adjustment disorder	F43.2	F43	Despair or hopelessness			F4
Neurotic, stress-related and somatoform disorders	Adjustment disorder	F43.2	F43	Difficulty getting to sleep because of worrying			F4
Neurotic, stress-related and somatoform disorders	Adjustment disorder	F43.2	F43	Difficulty in breathing			F4
Neurotic, stress-related and somatoform disorders	Adjustment disorder	F43.2	F43	Difficulty in concentrating			F4
Neurotic, stress-related and somatoform disorders	Adjustment disorder	F43.2	F43	Difficulty in concentrating, because of worrying or anxiety			F4
Neurotic, stress-related and somatoform disorders	Adjustment disorder	F43.2	F43	Difficulty in falling or staying asleep			F4
Neurotic, stress-related and somatoform disorders	Adjustment disorder	F43.2	F43	Difficulty in swallowing			F4
Neurotic, stress-related and somatoform disorders	Adjustment disorder	F43.2	F43	Diminished ability to think			F4
Neurotic, stress-related and somatoform disorders	Adjustment disorder	F43.2	F43	Discomfort in and around the precordium			F4
Neurotic, stress-related and somatoform disorders	Adjustment disorder	F43.2	F43	Distractibility			F4
Neurotic, stress-related and somatoform disorders	Adjustment disorder	F43.2	F43	Dizziness			F4
Neurotic, stress-related and somatoform disorders	Adjustment disorder	F43.2	F43	Dry mouth			F4
Neurotic, stress-related and somatoform disorders	Adjustment disorder	F43.2	F43	Dyspnoea (shortness of breath) or hyperventilation			F4
Neurotic, stress-related and somatoform disorders	Adjustment disorder	F43.2	F43	Dysuria or complaints of frequency of micturition			F4
Neurotic, stress-related and somatoform disorders	Adjustment disorder	F43.2	F43	Elevated mood			F4
Neurotic, stress-related and somatoform disorders	Adjustment disorder	F43.2	F43	Enhanced startle reaction			F4
Neurotic, stress-related and somatoform disorders	Adjustment disorder	F43.2	F43	Epigastric discomfort, churning in the stomach			F4
Neurotic, stress-related and somatoform disorders	Adjustment disorder	F43.2	F43	Exaggerated startle response			F4
Neurotic, stress-related and somatoform disorders	Adjustment disorder	F43.2	F43	Excessive tiredness on mild excertion			F4
Neurotic, stress-related and somatoform disorders	Adjustment disorder	F43.2	F43	Experiencing distress when exposed to circumstances resembling or associated with stressor			F4
Neurotic, stress-related and somatoform disorders	Adjustment disorder	F43.2	F43	Experiencing the obsessive thought or carrying out the compulsive act is not in itself pleasurable			F4
Neurotic, stress-related and somatoform disorders	Adjustment disorder	F43.2	F43	Fear in or avoidance of crowds			F4
Neurotic, stress-related and somatoform disorders	Adjustment disorder	F43.2	F43	Fear in or avoidance of public places			F4
Neurotic, stress-related and somatoform disorders	Adjustment disorder	F43.2	F43	Fear in or avoidance of travelling alone			F4
Neurotic, stress-related and somatoform disorders	Adjustment disorder	F43.2	F43	Fear in or avoidance of travelling away from home			F4
Neurotic, stress-related and somatoform disorders	Adjustment disorder	F43.2	F43	Fear of dying			F4
Neurotic, stress-related and somatoform disorders	Adjustment disorder	F43.2	F43	Fear of losing control			F4
Neurotic, stress-related and somatoform disorders	Adjustment disorder	F43.2	F43	Fear of vomiting			F4
Neurotic, stress-related and somatoform disorders	Adjustment disorder	F43.2	F43	Feeling bloated or full of gas			F4
Neurotic, stress-related and somatoform disorders	Adjustment disorder	F43.2	F43	Feeling bloated, distended, or heavy			F4
Neurotic, stress-related and somatoform disorders	Adjustment disorder	F43.2	F43	Feeling dizzy, unsteady, faint, or light-headed			F4
Neurotic, stress-related and somatoform disorders	Adjustment disorder	F43.2	F43	Feeling keyed up, on edge, or mentally tense			F4
Neurotic, stress-related and somatoform disorders	Adjustment disorder	F43.2	F43	Feeling of chocking			F4
Neurotic, stress-related and somatoform disorders	Adjustment disorder	F43.2	F43	Feeling of hopelessness or despair			F4
Neurotic, stress-related and somatoform disorders	Adjustment disorder	F43.2	F43	Feelings of apprehension about everyday events and problems			F4
Neurotic, stress-related and somatoform disorders	Adjustment disorder	F43.2	F43	Feelings of muscular pain			F4
Neurotic, stress-related and somatoform disorders	Adjustment disorder	F43.2	F43	Flight of ideas			F4
Neurotic, stress-related and somatoform disorders	Adjustment disorder	F43.2	F43	Flushing			F4
Neurotic, stress-related and somatoform disorders	Adjustment disorder	F43.2	F43	Foolhardy or reckless behaviour			F4
Neurotic, stress-related and somatoform disorders	Adjustment disorder	F43.2	F43	Grandiosity			F4
Neurotic, stress-related and somatoform disorders	Adjustment disorder	F43.2	F43	Hypersomnia			F4
Neurotic, stress-related and somatoform disorders	Adjustment disorder	F43.2	F43	Hypervigilance			F4
Neurotic, stress-related and somatoform disorders	Adjustment disorder	F43.2	F43	Inability to recall, either partially or completely, some important aspect of the period of exposure to the stressor			F4
Neurotic, stress-related and somatoform disorders	Adjustment disorder	F43.2	F43	Inability to relax			F4
Neurotic, stress-related and somatoform disorders	Adjustment disorder	F43.2	F43	Inability to stand unaided			F4
Neurotic, stress-related and somatoform disorders	Adjustment disorder	F43.2	F43	Inappropriate or purposeless overactivity			F4
Neurotic, stress-related and somatoform disorders	Adjustment disorder	F43.2	F43	Increased activity			F4
Neurotic, stress-related and somatoform disorders	Adjustment disorder	F43.2	F43	Increased energy			F4
Neurotic, stress-related and somatoform disorders	Adjustment disorder	F43.2	F43	Increased fatigability			F4
Neurotic, stress-related and somatoform disorders	Adjustment disorder	F43.2	F43	Increased frequency of micturition or dysuria			F4
Neurotic, stress-related and somatoform disorders	Adjustment disorder	F43.2	F43	Increased gregariousness			F4
Neurotic, stress-related and somatoform disorders	Adjustment disorder	F43.2	F43	Increased interest and involvement in sexual and other pleasurable activities			F4
Neurotic, stress-related and somatoform disorders	Adjustment disorder	F43.2	F43	Increased sexual energy			F4
Neurotic, stress-related and somatoform disorders	Adjustment disorder	F43.2	F43	Increased sociability or over-familiarity			F4
Neurotic, stress-related and somatoform disorders	Adjustment disorder	F43.2	F43	Increased talkativeness			F4
Neurotic, stress-related and somatoform disorders	Adjustment disorder	F43.2	F43	Inflated self-esteem			F4
Neurotic, stress-related and somatoform disorders	Adjustment disorder	F43.2	F43	Insomnia			F4
Neurotic, stress-related and somatoform disorders	Adjustment disorder	F43.2	F43	Intense fear or discomfort			F4
Neurotic, stress-related and somatoform disorders	Adjustment disorder	F43.2	F43	Irritability			F4
Neurotic, stress-related and somatoform disorders	Adjustment disorder	F43.2	F43	Irritable mood			F4
Neurotic, stress-related and somatoform disorders	Adjustment disorder	F43.2	F43	Loss of confidence or self-esteem			F4
Neurotic, stress-related and somatoform disorders	Adjustment disorder	F43.2	F43	Loss of interest in activities that are normally pleasurable			F4
Neurotic, stress-related and somatoform disorders	Adjustment disorder	F43.2	F43	Loss of interest in or enjoyment of sex and other pleasurable activities			F4
Neurotic, stress-related and somatoform disorders	Adjustment disorder	F43.2	F43	Loss of normal social inhibition			F4
Neurotic, stress-related and somatoform disorders	Adjustment disorder	F43.2	F43	Loss of pleasure in activities that are normally pleasurable			F4
Neurotic, stress-related and somatoform disorders	Adjustment disorder	F43.2	F43	Loss of self-confidence or feelings of inadequacy			F4
Neurotic, stress-related and somatoform disorders	Adjustment disorder	F43.2	F43	Marked avoidance of being the focus of attention, or of sutuations in which there is fear of behaving in an embarrassing or humiliating way			F4
Neurotic, stress-related and somatoform disorders	Adjustment disorder	F43.2	F43	Marked avoidance of the specific object			F4
Neurotic, stress-related and somatoform disorders	Adjustment disorder	F43.2	F43	Marked fear of a specific object or situation not included in agoraphobia (F40.0) or social phobia (F40.1)			F4
Neurotic, stress-related and somatoform disorders	Adjustment disorder	F43.2	F43	Marked fear of being the focus of attention, or fear or behaving in a way that will be embarrassing or humuliating			F4
Neurotic, stress-related and somatoform disorders	Adjustment disorder	F43.2	F43	Marked sexual energy or sexual indiscretions			F4
Neurotic, stress-related and somatoform disorders	Adjustment disorder	F43.2	F43	Mild reckless or irresponsible behaviour			F4
Neurotic, stress-related and somatoform disorders	Adjustment disorder	F43.2	F43	Muscle aches			F4
Neurotic, stress-related and somatoform disorders	Adjustment disorder	F43.2	F43	Muscle tension			F4
Neurotic, stress-related and somatoform disorders	Adjustment disorder	F43.2	F43	Narrowing of attention			F4
Neurotic, stress-related and somatoform disorders	Adjustment disorder	F43.2	F43	Nausea			F4
Neurotic, stress-related and somatoform disorders	Adjustment disorder	F43.2	F43	Numbness or tingling sensations			F4
Neurotic, stress-related and somatoform disorders	Adjustment disorder	F43.2	F43	Obsessions and compulsions are acknowledged as originating in the mind of the patient, and are not imposed by outside persons of influences			F4
Neurotic, stress-related and somatoform disorders	Adjustment disorder	F43.2	F43	Obsessions and compulsions are repetitive and unpleasant, and at least one obsession of compulsions that is acknowledges as excessive or unreasonable must be present			F4
Neurotic, stress-related and somatoform disorders	Adjustment disorder	F43.2	F43	Other suicidal behaviour			F4
Neurotic, stress-related and somatoform disorders	Adjustment disorder	F43.2	F43	Outbursts of anger			F4
Neurotic, stress-related and somatoform disorders	Adjustment disorder	F43.2	F43	Over-optimism or exaggeration of past achievements			F4
Neurotic, stress-related and somatoform disorders	Adjustment disorder	F43.2	F43	Pain in limbs, extremities, or joints			F4
Neurotic, stress-related and somatoform disorders	Adjustment disorder	F43.2	F43	Pains			F4
Neurotic, stress-related and somatoform disorders	Adjustment disorder	F43.2	F43	Palpitations			F4
Neurotic, stress-related and somatoform disorders	Adjustment disorder	F43.2	F43	Partial or complete loss of any or all of the normal cutaneaous sensations over part or all of the body			F4
Neurotic, stress-related and somatoform disorders	Adjustment disorder	F43.2	F43	Partial or complete loss of vision, hearing, or smell			F4
Neurotic, stress-related and somatoform disorders	Adjustment disorder	F43.2	F43	Persistent and distressing complaints of feelings of exhaustion after minor mental effort			F4
Neurotic, stress-related and somatoform disorders	Adjustment disorder	F43.2	F43	Persistent and distressing complaints of feelings of fatigue and bodily weakness after minor physical effort			F4
Neurotic, stress-related and somatoform disorders	Adjustment disorder	F43.2	F43	Persistent belief of the presence of a maximum of two serious physical diseases			F4
Neurotic, stress-related and somatoform disorders	Adjustment disorder	F43.2	F43	Persistent irritability			F4
Neurotic, stress-related and somatoform disorders	Adjustment disorder	F43.2	F43	Persistent preoccupation with a presumed deformity or disfigurement			F4
Neurotic, stress-related and somatoform disorders	Adjustment disorder	F43.2	F43	Persistent remembering or reliving of stressor in intrusive flashbacks, memories or dreams			F4
Neurotic, stress-related and somatoform disorders	Adjustment disorder	F43.2	F43	Pessimism about the future or brooding over the past			F4
Neurotic, stress-related and somatoform disorders	Adjustment disorder	F43.2	F43	Possession disorder			F4
Neurotic, stress-related and somatoform disorders	Adjustment disorder	F43.2	F43	Preoccupation with belief and symptoms causes persistent distress and leads the patient to seek medical treatment or investigations			F4
Neurotic, stress-related and somatoform disorders	Adjustment disorder	F43.2	F43	Preoccupation with the symptoms causes persistent distress and leads the patient to seek repeated consultations or sets of investigations with either primary care or specialist doctors			F4
Neurotic, stress-related and somatoform disorders	Adjustment disorder	F43.2	F43	Psychomotor agitation			F4
Neurotic, stress-related and somatoform disorders	Adjustment disorder	F43.2	F43	Recurrent thoughts of death or suicide			F4
Neurotic, stress-related and somatoform disorders	Adjustment disorder	F43.2	F43	Reduced energy			F4
Neurotic, stress-related and somatoform disorders	Adjustment disorder	F43.2	F43	Reduced talkativeness			F4
Neurotic, stress-related and somatoform disorders	Adjustment disorder	F43.2	F43	Reported frequent bowel movements			F4
Neurotic, stress-related and somatoform disorders	Adjustment disorder	F43.2	F43	Restless sleep			F4
Neurotic, stress-related and somatoform disorders	Adjustment disorder	F43.2	F43	Psychomotor retardation			F4
Neurotic, stress-related and somatoform disorders	Adjustment disorder	F43.2	F43	Shaking			F4
Neurotic, stress-related and somatoform disorders	Adjustment disorder	F43.2	F43	Sharpened or unusually creative thinking			F4
Neurotic, stress-related and somatoform disorders	Adjustment disorder	F43.2	F43	Significant emotional distress is caused by the avoidance or the anxiety symptoms, and the individual recognizes that these are excessive or unreasonable			F4
Neurotic, stress-related and somatoform disorders	Adjustment disorder	F43.2	F43	Significant emotional distress is caused by the symptoms or by the avoidance, and the individual recognized that these are excessive or unreasonable			F4
Neurotic, stress-related and somatoform disorders	Adjustment disorder	F43.2	F43	Social withdrawal			F4
Neurotic, stress-related and somatoform disorders	Adjustment disorder	F43.2	F43	Sweating			F4
Neurotic, stress-related and somatoform disorders	Adjustment disorder	F43.2	F43	Symptoms are restricted to, or predominate in, the feared situation or contenplation of the feared situation			F4
Neurotic, stress-related and somatoform disorders	Adjustment disorder	F43.2	F43	Tension headaches			F4
Neurotic, stress-related and somatoform disorders	Adjustment disorder	F43.2	F43	The individual breaks into someone else's house, building, or car			F4
Neurotic, stress-related and somatoform disorders	Adjustment disorder	F43.2	F43	The individual commits a crime involving confrontation with the victim			F4
Neurotic, stress-related and somatoform disorders	Adjustment disorder	F43.2	F43	The individual destroys the property of others			F4
Neurotic, stress-related and somatoform disorders	Adjustment disorder	F43.2	F43	The individual exhibits physical cruelty to animals			F4
Neurotic, stress-related and somatoform disorders	Adjustment disorder	F43.2	F43	The individual exhibits physical cruelty to other people			F4
Neurotic, stress-related and somatoform disorders	Adjustment disorder	F43.2	F43	The individual exhibits sudden and unexpected spasmodic movements, closely resembling any of the variety of epileptic seizure, but not followed by loss of consciesness			F4
Neurotic, stress-related and somatoform disorders	Adjustment disorder	F43.2	F43	The individual experiences recurrent panic attacks that are not consitently associated with a specific situation or object and that often occur spontaneously. The panic attacks are not associated with marked exertion or with exposure to dangerous or life-thretening situations			F4
Neurotic, stress-related and somatoform disorders	Adjustment disorder	F43.2	F43	The individual forces another person into sexual activity			F4
Neurotic, stress-related and somatoform disorders	Adjustment disorder	F43.2	F43	The individual frequently bullies others			F4
Neurotic, stress-related and somatoform disorders	Adjustment disorder	F43.2	F43	The individual frequently initiates physical fights			F4
Neurotic, stress-related and somatoform disorders	Adjustment disorder	F43.2	F43	The individual has run away from parental or parental surrogate home at least twice or has run away once for more than a single nights			F4
Neurotic, stress-related and somatoform disorders	Adjustment disorder	F43.2	F43	The individual has unsually frequent or severe temper tantrums for his or her developmental level			F4
Neurotic, stress-related and somatoform disorders	Adjustment disorder	F43.2	F43	The individual has used a weapon that can cause serious physical harm to others			F4
Neurotic, stress-related and somatoform disorders	Adjustment disorder	F43.2	F43	The individual is frequently traunt form school			F4
Neurotic, stress-related and somatoform disorders	Adjustment disorder	F43.2	F43	The individual is often "touchy" or easily annoyed by others			F4
Neurotic, stress-related and somatoform disorders	Adjustment disorder	F43.2	F43	The individual is often angry or resentful			F4
Neurotic, stress-related and somatoform disorders	Adjustment disorder	F43.2	F43	The individual is often spiteful or vindictive			F4
Neurotic, stress-related and somatoform disorders	Adjustment disorder	F43.2	F43	The individual often actively refuses adults' requests or defies rules			F4
Neurotic, stress-related and somatoform disorders	Adjustment disorder	F43.2	F43	The individual often argues with adults			F4
Neurotic, stress-related and somatoform disorders	Adjustment disorder	F43.2	F43	The individual often blames ither for his or her own mistakes or misbehaviour			F4
Neurotic, stress-related and somatoform disorders	Adjustment disorder	F43.2	F43	The individual often lies or breaks promises to obtain goods or favours or to avoid obligations			F4
Neurotic, stress-related and somatoform disorders	Adjustment disorder	F43.2	F43	The individual often stays out after dark despite parental prohibition			F4
Neurotic, stress-related and somatoform disorders	Adjustment disorder	F43.2	F43	The individual often, apparently deliberately, does things that annoy other people			F4
Neurotic, stress-related and somatoform disorders	Adjustment disorder	F43.2	F43	The individual sets fires with a risk or intention of causing serious damage			F4
Neurotic, stress-related and somatoform disorders	Adjustment disorder	F43.2	F43	The individual steals objects of non-trival value without confronting the victim, either within the home or outside			F4
Neurotic, stress-related and somatoform disorders	Adjustment disorder	F43.2	F43	The individual undertakes an unexpected yet organized journey away from home or from the ordinary places of work and social activities, during which self-care is largely maintained			F4
Neurotic, stress-related and somatoform disorders	Adjustment disorder	F43.2	F43	The patient is unable to recover form the symptoms by means of rest, relaxation, or entertainment			F4
Neurotic, stress-related and somatoform disorders	Adjustment disorder	F43.2	F43	The patient must exhibit an actual or preferred avoidance of circumstances resembling or associated with the stressor, which was not present before exposure to the stressor			F4
Neurotic, stress-related and somatoform disorders	Adjustment disorder	F43.2	F43	The patient tries to resist the obsessions and compulsions. At least one obsession or compulsions that is unsuccessfully resisted must be present			F4
Neurotic, stress-related and somatoform disorders	Adjustment disorder	F43.2	F43	There is amnesia, either partial or complete, for the journey			F4
Neurotic, stress-related and somatoform disorders	Adjustment disorder	F43.2	F43	There is persistent refusal to accept medical reassurance that there is no adequate physical cause for the physical symptoms			F4
Neurotic, stress-related and somatoform disorders	Adjustment disorder	F43.2	F43	There is persistent severe and distressing pain, in any part of the body, which cannot be explained adequately by evidence of a physiologicfal process or a physical disorder, and which is consistently the main focus of the patient's attention			F4
Neurotic, stress-related and somatoform disorders	Adjustment disorder	F43.2	F43	There is profound diminution or absence of voluntary movements and speech and of normal responsiveness to light, noise, and touch			F4
Neurotic, stress-related and somatoform disorders	Adjustment disorder	F43.2	F43	There must be definitely poor relationships with the individual's peer groups, and by lack or lasting close reciprocal friendships			F4
Neurotic, stress-related and somatoform disorders	Adjustment disorder	F43.2	F43	Trance, shown by a) loss of the usual sense of personal identity; b) narrowing of awareness of immediate surroundings; c) limitation of movements, postured, and speech to repetition of small repertoire			F4
Neurotic, stress-related and somatoform disorders	Adjustment disorder	F43.2	F43	Trembling or shaking			F4
Neurotic, stress-related and somatoform disorders	Adjustment disorder	F43.2	F43	Uncontrollable and excessive grief (judges by local standards)			F4
Neurotic, stress-related and somatoform disorders	Adjustment disorder	F43.2	F43	Underactivity			F4
Neurotic, stress-related and somatoform disorders	Adjustment disorder	F43.2	F43	Unpleasant numbness or tingling sensations			F4
Neurotic, stress-related and somatoform disorders	Adjustment disorder	F43.2	F43	unpleasant sensations in or around the genitals			F4
Neurotic, stress-related and somatoform disorders	Adjustment disorder	F43.2	F43	Unreasonable feelings of self-reproach or excessive and inappropriate guilt			F4
Neurotic, stress-related and somatoform disorders	Adjustment disorder	F43.2	F43	Urgency or fear of micturution or defecation			F4
Neurotic, stress-related and somatoform disorders	Adjustment disorder	F43.2	F43	Various or variable degrees of incoordination or ataxia			F4
Neurotic, stress-related and somatoform disorders	Adjustment disorder	F43.2	F43	Verbal aggression			F4
Neurotic, stress-related and somatoform disorders	Dissociative amnesia	F44.0	F44	Amnesia, either partial or complete, for recent events or problems that were or still are traumatic or stressful	87	270	F4
Neurotic, stress-related and somatoform disorders	Dissocietive fugue	F44.1	F44	The individual undertakes an unexpected yet organized journey away from home or from the ordinary places of work and social activities, during which self-care is largely maintained	212	212	F4
Neurotic, stress-related and somatoform disorders	Dissocietive fugue	F44.1	F44	There is amnesia, either partial or complete, for the journey	87	271	F4
Neurotic, stress-related and somatoform disorders	Dissocietive stupor	F44.2	F44	There is profound diminution or absence of voluntary movements and speech and of normal responsiveness to light, noise, and touch	86	282	F4
Neurotic, stress-related and somatoform disorders	Trance and possession disorders	F44.3	F44	Trance, shown by a) loss of the usual sense of personal identity; b) narrowing of awareness of immediate surroundings; c) limitation of movements, postured, and speech to repetition of small repertoire	214	214	F4
Neurotic, stress-related and somatoform disorders	Trance and possession disorders	F44.3	F44	The individual is convinced that he/she has been taken over by a spirit, power, deity, or other person	215	215	F4
Neurotic, stress-related and somatoform disorders	Dissociative motor disorders	F44.4	F44	Complete or partial loss of ability to perform movements that are normally under voluntary control (including speech)	217	217	F4
Neurotic, stress-related and somatoform disorders	Dissociative motor disorders	F44.4	F44	Various or variable degrees of incoordination or ataxia	218	218	F4
Neurotic, stress-related and somatoform disorders	Dissociative motor disorders	F44.4	F44	Inability to stand unaided	14	14	F4
Neurotic, stress-related and somatoform disorders	Dissociative convulsions	F44.5	F44	The individual exhibits sudden and unexpected spasmodic movements, closely resembling any of the variety of epileptic seizure, but not followed by loss of consciesness	219	219	F4
Neurotic, stress-related and somatoform disorders	Dissociative anaesthesia and sensory loss	F44.6	F44	Partial or complete loss of any or all of the normal cutaneaous sensations over part or all of the body	220	220	F4
Neurotic, stress-related and somatoform disorders	Dissociative anaesthesia and sensory loss	F44.6	F44	Partial or complete loss of vision, hearing, or smell	221	221	F4
Neurotic, stress-related and somatoform disorders	Somatization disorder	F45.0	F45	Preoccupation with the symptoms causes persistent distress and leads the patient to seek repeated consultations or sets of investigations with either primary care or specialist doctors	68	68	F4
Neurotic, stress-related and somatoform disorders	Somatization disorder	F45.0	F45	There is persistent refusal to accept medical reassurance that there is no adequate physical cause for the physical symptoms	69	69	F4
Neurotic, stress-related and somatoform disorders	Somatization disorder	F45.0	F45	Abdominal pain/distress	144	144	F4
Neurotic, stress-related and somatoform disorders	Somatization disorder	F45.0	F45	Nausea	29	29	F4
Neurotic, stress-related and somatoform disorders	Somatization disorder	F45.0	F45	Feeling bloated or full of gas	222	266	F4
Neurotic, stress-related and somatoform disorders	Somatization disorder	F45.0	F45	Bad taste in mouth or excessively coated tongue	223	223	F4
Neurotic, stress-related and somatoform disorders	Somatization disorder	F45.0	F45	Complains of vomiting or regugitation of food	234	234	F4
Neurotic, stress-related and somatoform disorders	Somatization disorder	F45.0	F45	Complains of frequent and loose bowel motions or discharge of fluids from the anus	224	224	F4
Neurotic, stress-related and somatoform disorders	Somatization disorder	F45.0	F45	Breathlessness without exertion	225	225	F4
Neurotic, stress-related and somatoform disorders	Somatization disorder	F45.0	F45	Chest pain	62	62	F4
Neurotic, stress-related and somatoform disorders	Somatization disorder	F45.0	F45	Dysuria or complaints of frequency of micturition	70	70	F4
Neurotic, stress-related and somatoform disorders	Somatization disorder	F45.0	F45	unpleasant sensations in or around the genitals	226	226	F4
Neurotic, stress-related and somatoform disorders	Somatization disorder	F45.0	F45	Complaints of unusual or copious viginal discharge	227	227	F4
Neurotic, stress-related and somatoform disorders	Somatization disorder	F45.0	F45	Blochtiness or discoleration of skin	228	228	F4
Neurotic, stress-related and somatoform disorders	Somatization disorder	F45.0	F45	Pain in limbs, extremities, or joints	229	229	F4
Neurotic, stress-related and somatoform disorders	Somatization disorder	F45.0	F45	Unpleasant numbness or tingling sensations	67	67	F4
Neurotic, stress-related and somatoform disorders	Hypochondriacal disorder	F45.2	F45	Persistent belief of the presence of a maximum of two serious physical diseases	230	230	F4
Neurotic, stress-related and somatoform disorders	Hypochondriacal disorder	F45.2	F45	Persistent preoccupation with a presumed deformity or disfigurement	231	231	F4
Neurotic, stress-related and somatoform disorders	Hypochondriacal disorder	F45.2	F45	Preoccupation with belief and symptoms causes persistent distress and leads the patient to seek medical treatment or investigations	68	68	F4
Neurotic, stress-related and somatoform disorders	Hypochondriacal disorder	F45.2	F45	There is persistent refusal to accept medical reassurance that there is no adequate physical cause for the physical symptoms	69	69	F4
Neurotic, stress-related and somatoform disorders	Somatoform autonomic dysfunction	F45.3	F45	Palpitations	140	140	F4
Neurotic, stress-related and somatoform disorders	Somatoform autonomic dysfunction	F45.3	F45	Sweating	25	25	F4
Neurotic, stress-related and somatoform disorders	Somatoform autonomic dysfunction	F45.3	F45	Dry mouth	60	60	F4
Neurotic, stress-related and somatoform disorders	Somatoform autonomic dysfunction	F45.3	F45	Flushing	233	233	F4
Neurotic, stress-related and somatoform disorders	Somatoform autonomic dysfunction	F45.3	F45	Blushing	154	154	F4
Neurotic, stress-related and somatoform disorders	Somatoform autonomic dysfunction	F45.3	F45	Epigastric discomfort, churning in the stomach	222	222	F4
Neurotic, stress-related and somatoform disorders	Somatoform autonomic dysfunction	F45.3	F45	Discomfort in and around the precordium	96	96	F4
Neurotic, stress-related and somatoform disorders	Somatoform autonomic dysfunction	F45.3	F45	Chest pain	62	62	F4
Neurotic, stress-related and somatoform disorders	Somatoform autonomic dysfunction	F45.3	F45	Dyspnoea (shortness of breath) or hyperventilation	235	235	F4
Neurotic, stress-related and somatoform disorders	Somatoform autonomic dysfunction	F45.3	F45	Excessive tiredness on mild excertion	236	236	F4
Neurotic, stress-related and somatoform disorders	Somatoform autonomic dysfunction	F45.3	F45	Aerophagy, hiccough, or burning sensations in chest or epigastrum	237	237	F4
Neurotic, stress-related and somatoform disorders	Somatoform autonomic dysfunction	F45.3	F45	Reported frequent bowel movements	238	238	F4
Neurotic, stress-related and somatoform disorders	Somatoform autonomic dysfunction	F45.3	F45	Increased frequency of micturition or dysuria	70	70	F4
Neurotic, stress-related and somatoform disorders	Somatoform autonomic dysfunction	F45.3	F45	Feeling bloated, distended, or heavy	222	267	F4
Neurotic, stress-related and somatoform disorders	Somatoform autonomic dysfunction	F45.3	F45	Autonomic arousal attributed to heart and cardiovascular system disorder	264	285	F4
Neurotic, stress-related and somatoform disorders	Somatoform autonomic dysfunction	F45.3	F45	Autonomic arousal attributed to upper gastrointestinal tract disorder	265	286	F4
Neurotic, stress-related and somatoform disorders	Somatoform autonomic dysfunction	F45.3	F45	Autonomic arousal attributed to lower gastrointestinal tract disorder	266	287	F4
Neurotic, stress-related and somatoform disorders	Somatoform autonomic dysfunction	F45.3	F45	Autonomic arousal attributed to respiratory system disorder	267	288	F4
Neurotic, stress-related and somatoform disorders	Somatoform autonomic dysfunction	F45.3	F45	Autonomic arousal attributed to genitourinary system disorder	268	289	F4
Neurotic, stress-related and somatoform disorders	Persistent somatoform pain disorder	F45.4	F45	There is persistent severe and distressing pain, in any part of the body, which cannot be explained adequately by evidence of a physiologicfal process or a physical disorder, and which is consistently the main focus of the patient's attention	240	240	F4
Neurotic, stress-related and somatoform disorders	Neurasthenia	F48.0	F48	Persistent and distressing complaints of feelings of exhaustion after minor mental effort	241	241	F4
Neurotic, stress-related and somatoform disorders	Neurasthenia	F48.0	F48	Persistent and distressing complaints of feelings of fatigue and bodily weakness after minor physical effort	242	242	F4
Neurotic, stress-related and somatoform disorders	Neurasthenia	F48.0	F48	Feelings of muscular aches	6	268	F4
Neurotic, stress-related and somatoform disorders	Neurasthenia	F48.0	F48	Feelings of muscular pain	239	269	F4
Neurotic, stress-related and somatoform disorders	Neurasthenia	F48.0	F48	Dizziness	244	244	F4
Neurotic, stress-related and somatoform disorders	Neurasthenia	F48.0	F48	Tension headaches	39	39	F4
Neurotic, stress-related and somatoform disorders	Neurasthenia	F48.0	F48	Insomnia	28	28	F4
Neurotic, stress-related and somatoform disorders	Neurasthenia	F48.0	F48	Hypersomnia	72	72	F4
Neurotic, stress-related and somatoform disorders	Neurasthenia	F48.0	F48	Restless sleep	121	121	F4
Neurotic, stress-related and somatoform disorders	Neurasthenia	F48.0	F48	Inability to relax	71	71	F4
Neurotic, stress-related and somatoform disorders	Neurasthenia	F48.0	F48	Irritability	47	47	F4
Neurotic, stress-related and somatoform disorders	Neurasthenia	F48.0	F48	The patient is unable to recover form the symptoms by means of rest, relaxation, or entertainment	182	182	F4
Neurotic, stress-related and somatoform disorders	Depersonalization-derealization syndrome	F48.1	F48	Depersonalization	23	23	F4
Neurotic, stress-related and somatoform disorders	Depersonalization-derealization syndrome	F48.1	F48	Derealization	24	24	F4
Behavioural syndromes associated with psychological disturbances and physical factors	Anorexia nervosa	F50.0	F50	There is weight loss or, in children, a lack of weight gain, leading to a body weight at least 15% below the normal or expected weight for age and height	90	90	F5
Behavioural syndromes associated with psychological disturbances and physical factors	Anorexia nervosa	F50.0	F50	There is self-perception of being too fat, with an intrusive dread of fatness, which leads to a self-imposed low weight threshold	123	123	F5
Behavioural syndromes associated with psychological disturbances and physical factors	Anorexia nervosa	F50.0	F50	A widespread endocrine disorder involving the hypothalamic-pituitary-gonadal axis is manifest in women as amenorrhoea and in men as a loss of secual interest and potency			F5
Behavioural syndromes associated with psychological disturbances and physical factors	Bulimia nervosa	F50.2	F50	There are recurrent episodes of overeating in which large amounts of food are consumed in short periods of time			F5
Behavioural syndromes associated with psychological disturbances and physical factors	Bulimia nervosa	F50.2	F50	There is persistent preoccupation with eating, and a strong desire or sense of compulsion to eat (carving)			F5
Behavioural syndromes associated with psychological disturbances and physical factors	Bulimia nervosa	F50.2	F50	The patient attempts to counteract the "fattening" effects of food by one or more of the following: 1) self-induced vomiting; 2) self-induced purging; 3) alternating periods of starvation; 4) use of drugs			F5
Behavioural syndromes associated with psychological disturbances and physical factors	Bulimia nervosa	F50.2	F50	There is self-perception of being too fat, with an intrusive dread of fatness	123	123	F5
Behavioural syndromes associated with psychological disturbances and physical factors	Nonorganic insomnia	F51.0	F51	The individual complains of difficulty falling asleep, difficulty maintaining sleep, or non-refreshing sleep	28		F5
Behavioural syndromes associated with psychological disturbances and physical factors	Nonorganic hypersomnia	F51.1	F51	The individual complains of excessive daytime sleepiness or sleep attacks or of prolonged transition to the fully aroused state upon awakening, which is not accounted for by an inadequate amount of sleep	72		F5
Behavioural syndromes associated with psychological disturbances and physical factors	Nonorganic disorder of the sleep-wake schedule	F51.2	F51	The individual's sleep-wake pattern is out of synchrony with the desired sleep-wake schedule, as imposed by societal demands and shared by most people in the individual's environment			F5
Behavioural syndromes associated with psychological disturbances and physical factors	Nonorganic disorder of the sleep-wake schedule	F51.2	F51	Insomnia	28	28	F5
Behavioural syndromes associated with psychological disturbances and physical factors	Nonorganic disorder of the sleep-wake schedule	F51.2	F51	Hypersomnia	72	72	F5
Behavioural syndromes associated with psychological disturbances and physical factors	Sleepwalking [somnambulism]	F51.3	F51	Repeated episodes of rising from bed, usually during the first third of noctural sleep, and walking about for between several minutes and half an hour			F5
Behavioural syndromes associated with psychological disturbances and physical factors	Sleepwalking [somnambulism]	F51.3	F51	During an episode, the individual has a blank, staring face, in relatively unresponsive to the efforts of others to influence the event or to communicate with him or her, and can be awakenened only with considerable difficulty			F5
Behavioural syndromes associated with psychological disturbances and physical factors	Sleepwalking [somnambulism]	F51.3	F51	Upon awakening, the individual has amnesia for the episode	87		F5
Behavioural syndromes associated with psychological disturbances and physical factors	Sleep terrors [night terrors]	F51.4	F51	Repeated episodes in which the individual gets upp from sleep with a panicky scream and intense anxiety, body motility, and autonomic hyperactivity			F5
Behavioural syndromes associated with psychological disturbances and physical factors	Sleep terrors [night terrors]	F51.4	F51	If other try to comfort the individual during the episode, there is a lack of response followed by disoerientation and perseverative movements			F5
Behavioural syndromes associated with psychological disturbances and physical factors	Sleep terrors [night terrors]	F51.4	F51	The individual has limited recall of the event			F5
Behavioural syndromes associated with psychological disturbances and physical factors	Nightmares	F51.5	F51	The individual wakes from nocturnal sleep or naps with detailed and vivid recall of intensely frightening dreams			F5
Behavioural syndromes associated with psychological disturbances and physical factors	Lack or loss of sexual desire	F52.0	F52	The subject is unable to participate in a sexual relationship as he or she would wish			F5
Behavioural syndromes associated with psychological disturbances and physical factors	Lack or loss of sexual desire	F52.0	F52	There is lack or loss of sexual desire			F5
Behavioural syndromes associated with psychological disturbances and physical factors	Lack or loss of sexual desire	F52.0	F52	There is lack of interest in initiating sexual activity either with a partner or as a solitary masturbation	51	51	F5
Behavioural syndromes associated with psychological disturbances and physical factors	Lack or loss of sexual desire	F52.0	F52	The subject is unable to participate in a sexual relationship as he or she would wish			F5
Behavioural syndromes associated with psychological disturbances and physical factors	Sexual aversion and lack of sexual enjoyment	F52.1	F52	The prospect of sexual interaction with a partner produces sufficient aversion, fear or anxiety that sexual activity is avoided, or , if it occurs, is associated with strong negative feelings and an inablility to experience any pleasure			F5
Behavioural syndromes associated with psychological disturbances and physical factors	Sexual aversion and lack of sexual enjoyment	F52.1	F52	Genital response occurs during sexual stimulation but is not accompanied by pleasurable sensations or feelings of pleasant excitement			F5
Behavioural syndromes associated with psychological disturbances and physical factors	Sexual aversion and lack of sexual enjoyment	F52.1	F52	The subject is unable to participate in a sexual relationship as he or she would wish			F5
Behavioural syndromes associated with psychological disturbances and physical factors	Failure of genital response	F52.2	F52	For men, erection sufficient for intercourse fails to occur when intercourse is attempted			F5
Behavioural syndromes associated with psychological disturbances and physical factors	Failure of genital response	F52.2	F52	For women, there is failure of genital response, experiences as failure of vaginal lubrication, together with inadequate tumescence of the labia			F5
Behavioural syndromes associated with psychological disturbances and physical factors	Failure of genital response	F52.2	F52	The subject is unable to participate in a sexual relationship as he or she would wish			F5
Behavioural syndromes associated with psychological disturbances and physical factors	Orgasmic dysfunction	F52.3	F52	Orgasmic dysfunction			F5
Behavioural syndromes associated with psychological disturbances and physical factors	Orgasmic dysfunction	F52.3	F52	The subject is unable to participate in a sexual relationship as he or she would wish			F5
Behavioural syndromes associated with psychological disturbances and physical factors	Premature ejaculatiopn	F52.4	F52	Inablility to delay ejaculation sufficiently to enjoy lovemaking			F5
Behavioural syndromes associated with psychological disturbances and physical factors	Premature ejaculatiopn	F52.4	F52	The subject is unable to participate in a sexual relationship as he or she would wish			F5
Behavioural syndromes associated with psychological disturbances and physical factors	Nonorganic vaginismus	F52.5	F52	There is spasm of the perivaginal muscles, sufficient to prevent penile entry or make it uncomfortable			F5
Behavioural syndromes associated with psychological disturbances and physical factors	Nonorganic vaginismus	F52.5	F52	The subject is unable to participate in a sexual relationship as he or she would wish			F5
Behavioural syndromes associated with psychological disturbances and physical factors	Nonorganic dyspareunia	F52.6	F52	For men, pain or discomfort is experienced during sexual response			F5
Behavioural syndromes associated with psychological disturbances and physical factors	Nonorganic dyspareunia	F52.6	F52	For women, pain is experiences at the entry of the vigina, either throughout sexual intercourse or only when deep thrusting of the penis occurs			F5
Behavioural syndromes associated with psychological disturbances and physical factors	Nonorganic dyspareunia	F52.6	F52	The subject is unable to participate in a sexual relationship as he or she would wish			F5
Disorders of adult personality and behaviour	Paranoid personality disorder	F60.0	F60	The individual's characteristic and enduring patterns of inner experience and behaviour as a whole deviate from the culturally excepted and accepted range	89	89	F6
Disorders of adult personality and behaviour	Paranoid personality disorder	F60.0	F60	The deviation must manifest itself pervasively as behaviour that is inflexible, maldaptive, or otherwise dysfunctional across a broad range of personal and social situations	84	84	F6
Disorders of adult personality and behaviour	Paranoid personality disorder	F60.0	F60	Excessive sensitivity to setbacks and rebuffs			F6
Disorders of adult personality and behaviour	Paranoid personality disorder	F60.0	F60	Tendency to bear grudges persistently			F6
Disorders of adult personality and behaviour	Paranoid personality disorder	F60.0	F60	Suspiciousness			F6
Disorders of adult personality and behaviour	Paranoid personality disorder	F60.0	F60	A combative and tenacious sense of personal rights out of keeping with the actual situation			F6
Disorders of adult personality and behaviour	Paranoid personality disorder	F60.0	F60	Recurrent suspicions, without justification, regarding sexual fidelity of spouse or sexual partner			F6
Disorders of adult personality and behaviour	Paranoid personality disorder	F60.0	F60	Persistent self-referential attitude, associated particularly with excessive self-importance			F6
Disorders of adult personality and behaviour	Paranoid personality disorder	F60.0	F60	Preoccupation with unsubstantiated "conspiratorial" explanations of events either immediate to the patient or in the world of large			F6
Disorders of adult personality and behaviour	Schizoid personality disorder	F60.1	F60	Few, if any, activities provide pleasure	103		F6
Disorders of adult personality and behaviour	Schizoid personality disorder	F60.1	F60	Display of emotional coldness, detachment, or flattened affectivity	98	98	F6
Disorders of adult personality and behaviour	Schizoid personality disorder	F60.1	F60	Lack of emotional responsiveness			F6
Disorders of adult personality and behaviour	Schizoid personality disorder	F60.1	F60	An appearance of indifference to either praise or criticism			F6
Disorders of adult personality and behaviour	Schizoid personality disorder	F60.1	F60	Little interest in having sexual experiences with another person			F6
Disorders of adult personality and behaviour	Schizoid personality disorder	F60.1	F60	Consistent choise of solitary activities			F6
Disorders of adult personality and behaviour	Schizoid personality disorder	F60.1	F60	Excessive preoccupation with fantasy and introspection			F6
Disorders of adult personality and behaviour	Schizoid personality disorder	F60.1	F60	No desire for, or possession of, any close friends or confinding relaationships			F6
Disorders of adult personality and behaviour	Schizoid personality disorder	F60.1	F60	Marked insensitivity to prevailing social norms and conventions; disregard for such norms and conventions is unintended			F6
Disorders of adult personality and behaviour	Schizoid personality disorder	F60.1	F60	The individual's characteristic and enduring patterns of inner experience and behaviour as a whole deviate from the culturally excepted and accepted range	89	89	F6
Disorders of adult personality and behaviour	Schizoid personality disorder	F60.1	F60	The deviation must manifest itself pervasively as behaviour that is inflexible, maldaptive, or otherwise dysfunctional across a broad range of personal and social situations	84	84	F6
Disorders of adult personality and behaviour	Dissocial personality disorder	F60.2	F60	Callopus unconcern for the feelings of others			F6
Disorders of adult personality and behaviour	Dissocial personality disorder	F60.2	F60	Gross and persistent attitude of irresponsibility and disregard for social norms, rules, and obligations			F6
Disorders of adult personality and behaviour	Dissocial personality disorder	F60.2	F60	Incapacity to maintain enduring relationships, though with no difficulty in establishing them			F6
Disorders of adult personality and behaviour	Dissocial personality disorder	F60.2	F60	Very low tolerance to frustration and a low threshold for discharge of aggression, including violence			F6
Disorders of adult personality and behaviour	Dissocial personality disorder	F60.2	F60	Incapacity to experience guilt, or to profit from adverse experience, particularly punishment			F6
Disorders of adult personality and behaviour	Dissocial personality disorder	F60.2	F60	Marked proneness to blame others, or to offer plausible rationalizations for the behaviour that has brought the individual into conflict with society	160	160	F6
Disorders of adult personality and behaviour	Dissocial personality disorder	F60.2	F60	The individual's characteristic and enduring patterns of inner experience and behaviour as a whole deviate from the culturally excepted and accepted range	89	89	F6
Disorders of adult personality and behaviour	Dissocial personality disorder	F60.2	F60	The deviation must manifest itself pervasively as behaviour that is inflexible, maldaptive, or otherwise dysfunctional across a broad range of personal and social situations	84	84	F6
Disorders of adult personality and behaviour	Emotionally unstable personality disorder	F60.3	F60	Marked tendency to act unexpectedly and without consideratiuon of consequences			F6
Disorders of adult personality and behaviour	Emotionally unstable personality disorder	F60.3	F60	Marked tendency to quarrelsome behaviour and to conflicts with other, especially when impulsive acts are twarted or critized			F6
Disorders of adult personality and behaviour	Emotionally unstable personality disorder	F60.3	F60	Liability to outbursts of anger or violence, with inability to control the resulting behaviroual explosions			F6
Disorders of adult personality and behaviour	Emotionally unstable personality disorder	F60.3	F60	Difficulty in maintaining any course of action that offers no immediate reward			F6
Disorders of adult personality and behaviour	Emotionally unstable personality disorder	F60.3	F60	Lability of mood	12		F6
Disorders of adult personality and behaviour	Emotionally unstable personality disorder	F60.3	F60	Disturbances in and uncertainty about self-image, aims, and internal preferences			F6
Disorders of adult personality and behaviour	Emotionally unstable personality disorder	F60.3	F60	Liability to become involved in intense and unstable relationships, often leading to emotional crises			F6
Disorders of adult personality and behaviour	Emotionally unstable personality disorder	F60.3	F60	Excessive efforts to avoid abandonment			F6
Disorders of adult personality and behaviour	Emotionally unstable personality disorder	F60.3	F60	Recurrent threats of self-harm			F6
Disorders of adult personality and behaviour	Emotionally unstable personality disorder	F60.3	F60	Recurrent acts of self-harm	106	106	F6
Disorders of adult personality and behaviour	Emotionally unstable personality disorder	F60.3	F60	Feeling of emptiness			F6
Disorders of adult personality and behaviour	Emotionally unstable personality disorder	F60.3	F60	The individual's characteristic and enduring patterns of inner experience and behaviour as a whole deviate from the culturally excepted and accepted range	89	89	F6
Disorders of adult personality and behaviour	Emotionally unstable personality disorder	F60.3	F60	The deviation must manifest itself pervasively as behaviour that is inflexible, maldaptive, or otherwise dysfunctional across a broad range of personal and social situations	84	84	F6
Disorders of adult personality and behaviour	Histrionic personality disorder	F60.4	F60	Self-dramatization, theatricality, or exaggerated expression of emotions			F6
Disorders of adult personality and behaviour	Histrionic personality disorder	F60.4	F60	Suggestibility			F6
Disorders of adult personality and behaviour	Histrionic personality disorder	F60.4	F60	Shallow and labile affectivity			F6
Disorders of adult personality and behaviour	Histrionic personality disorder	F60.4	F60	Continual seeking for excitement and activities in which the individual is the centre of attention			F6
Disorders of adult personality and behaviour	Histrionic personality disorder	F60.4	F60	Inappropraite seductiveness in appearance or behaviour			F6
Disorders of adult personality and behaviour	Histrionic personality disorder	F60.4	F60	Over-concern with physical attractiveness			F6
Disorders of adult personality and behaviour	Histrionic personality disorder	F60.4	F60	The individual's characteristic and enduring patterns of inner experience and behaviour as a whole deviate from the culturally excepted and accepted range	89	89	F6
Disorders of adult personality and behaviour	Histrionic personality disorder	F60.4	F60	The deviation must manifest itself pervasively as behaviour that is inflexible, maldaptive, or otherwise dysfunctional across a broad range of personal and social situations	84	84	F6
Disorders of adult personality and behaviour	Anankastic personality disorder	F60.5	F60	Feelings of excessive doubt and caution			F6
Disorders of adult personality and behaviour	Anankastic personality disorder	F60.5	F60	Preoccupation with details, rules, lists, order, organization, or schedule			F6
Disorders of adult personality and behaviour	Anankastic personality disorder	F60.5	F60	Perfectionism that interferes with task completion			F6
Disorders of adult personality and behaviour	Anankastic personality disorder	F60.5	F60	Excessive conscientiousness and scrupulousness			F6
Disorders of adult personality and behaviour	Anankastic personality disorder	F60.5	F60	Undue preoccupation with productivity to the exclusion of pleasure and interpersonal relationships			F6
Disorders of adult personality and behaviour	Anankastic personality disorder	F60.5	F60	Excessive pedantry and adherence to social conventions			F6
Disorders of adult personality and behaviour	Anankastic personality disorder	F60.5	F60	Rigidity			F6
Disorders of adult personality and behaviour	Anankastic personality disorder	F60.5	F60	Unreasonable insistence by the individual that others submit to exactly his or her way of doing things, or unreasonable reluctance to allow others to do things			F6
Disorders of adult personality and behaviour	Anankastic personality disorder	F60.5	F60	The individual's characteristic and enduring patterns of inner experience and behaviour as a whole deviate from the culturally excepted and accepted range	89	89	F6
Disorders of adult personality and behaviour	Anankastic personality disorder	F60.5	F60	The deviation must manifest itself pervasively as behaviour that is inflexible, maldaptive, or otherwise dysfunctional across a broad range of personal and social situations	84	84	F6
Disorders of adult personality and behaviour	Anxious [avoidant] personality disorder	F60.6	F60	Persistent and pervasive feelings of tension and apprehension			F6
Disorders of adult personality and behaviour	Anxious [avoidant] personality disorder	F60.6	F60	Belief that one is socially inept, personally unappealing, or inferior to others			F6
Disorders of adult personality and behaviour	Anxious [avoidant] personality disorder	F60.6	F60	Excessive preoccupation with being criticized or rejected in social situations			F6
Disorders of adult personality and behaviour	Anxious [avoidant] personality disorder	F60.6	F60	Unwillingness to become involved with people unless certain of being liked			F6
Disorders of adult personality and behaviour	Anxious [avoidant] personality disorder	F60.6	F60	Restrictions in lifestyle because of need for physical security			F6
Disorders of adult personality and behaviour	Anxious [avoidant] personality disorder	F60.6	F60	Avoidance of social or occupational activities that involve significant interpersonal contact, because of fear of criticism, disapproval, or rejection			F6
Disorders of adult personality and behaviour	Anxious [avoidant] personality disorder	F60.6	F60	The individual's characteristic and enduring patterns of inner experience and behaviour as a whole deviate from the culturally excepted and accepted range	89	89	F6
Disorders of adult personality and behaviour	Anxious [avoidant] personality disorder	F60.6	F60	The deviation must manifest itself pervasively as behaviour that is inflexible, maldaptive, or otherwise dysfunctional across a broad range of personal and social situations	84	84	F6
Disorders of adult personality and behaviour	Dependent personality disorder	F60.7	F60	Encouraging or allowing others to make most of one's important life decisions			F6
Disorders of adult personality and behaviour	Dependent personality disorder	F60.7	F60	Subordination of one's own needs to those of others on whom one is dependent, and undue compliance with their whishes			F6
Disorders of adult personality and behaviour	Dependent personality disorder	F60.7	F60	Unwillingness to make even reasonable demands on the people one depends one			F6
Disorders of adult personality and behaviour	Dependent personality disorder	F60.7	F60	Delling uncomfortable or helpless when alone, because of exaggerated fears of inability to care for onself			F6
Disorders of adult personality and behaviour	Dependent personality disorder	F60.7	F60	Preoccupation with fears of being left to care for onself			F6
Disorders of adult personality and behaviour	Dependent personality disorder	F60.7	F60	Limited capacity to make everyday decisions without an excessive amount of advice and reassurance of others			F6
Disorders of adult personality and behaviour	Dependent personality disorder	F60.7	F60	The individual's characteristic and enduring patterns of inner experience and behaviour as a whole deviate from the culturally excepted and accepted range	89	89	F6
Disorders of adult personality and behaviour	Dependent personality disorder	F60.7	F60	The deviation must manifest itself pervasively as behaviour that is inflexible, maldaptive, or otherwise dysfunctional across a broad range of personal and social situations	84	84	F6
Disorders of adult personality and behaviour	Enduring personality change after catastrophic experience	F62.0	F62	A permanent hostile or distrustful attitude towards the world in a person who previously showed no such traits			F6
Disorders of adult personality and behaviour	Enduring personality change after catastrophic experience	F62.0	F62	Social withdrawal	58	58	F6
Disorders of adult personality and behaviour	Enduring personality change after catastrophic experience	F62.0	F62	Feeling of emptiness			F6
Disorders of adult personality and behaviour	Enduring personality change after catastrophic experience	F62.0	F62	An enduring feeling of being "on edge" without any external cause	99	99	F6
Disorders of adult personality and behaviour	Enduring personality change after catastrophic experience	F62.0	F62	An enduring feeling of being threatened without any external cause			F6
Disorders of adult personality and behaviour	Enduring personality change after catastrophic experience	F62.0	F62	Permanent feeling of being changed or of being different from others (enstrangement); may be associated with an experience of emotional numbness			F6
Disorders of adult personality and behaviour	Enduring personality change after psychiatric illness	F62.1	F62	Dependence on others			F6
Disorders of adult personality and behaviour	Enduring personality change after psychiatric illness	F62.1	F62	Social withdrawal	58	58	F6
Disorders of adult personality and behaviour	Enduring personality change after psychiatric illness	F62.1	F62	Reduced interest	51	51	F6
Disorders of adult personality and behaviour	Enduring personality change after psychiatric illness	F62.1	F62	Passivity	2	2	F6
Disorders of adult personality and behaviour	Enduring personality change after psychiatric illness	F62.1	F62	Diminished involvement in previously entertained leisure activities			F6
Disorders of adult personality and behaviour	Enduring personality change after psychiatric illness	F62.1	F62	A change in self-perception, leading to a frequent or constant claim of being ill			F6
Disorders of adult personality and behaviour	Enduring personality change after psychiatric illness	F62.1	F62	A demanding attitude towards other poeple in which the individual expects sepcial favours or considers himself or herself deserving of special attention or treatment			F6
Disorders of adult personality and behaviour	Enduring personality change after psychiatric illness	F62.1	F62	Dysphoria	46	46	F6
Disorders of adult personality and behaviour	Enduring personality change after psychiatric illness	F62.1	F62	Lability of mood	12	12	F6
Disorders of adult personality and behaviour	Enduring personality change after psychiatric illness	F62.1	F62	The personality change following the psychiatric illness must be understandable in terms of the individual's subjective emotional experience of the situation, his or her previous adjustment, vulnerabilities, and life-situation including the attitudes or reactions of significant others following the illness			F6
Disorders of adult personality and behaviour	Pathological gambling	F63.0	F63	The individual describes an intense urge to gamble which is difficult to control, and reports that he or she is unable to stop gambling by an effort of will			F6
Disorders of adult personality and behaviour	Pathological gambling	F63.0	F63	The individual is preoccupied with thoughts or mental images of the act of gambling or the circumstances surrounding the act			F6
Disorders of adult personality and behaviour	Pathologogical fire-setting [pyromania	F63.1	F63	The individual describes an intense urge to set fire to objects, with a feeling of tension before the act and relief afterwards			F6
Disorders of adult personality and behaviour	Pathologogical fire-setting [pyromania	F63.1	F63	The individual is preoccupied with thoughts or mental images of fire-setting or of the circumstances surrounding the act			F6
Disorders of adult personality and behaviour	Pathological stealing [kleptomania]	F63.2	F63	The individual describes an intense urge to steal, with a feeling of tension before the act and relief afterwards			F6
Disorders of adult personality and behaviour	Trichotillomania	F63.3	F63	Noticeable hair-loss is caused by the individual's persistent and recurrent failure to resist impulses to pull out hairs			F6
Disorders of adult personality and behaviour	Trichotillomania	F63.3	F63	The individual describes an intense urge to pull out hairs, with mounting tension before the act and a sense of releif afterwards			F6
Disorders of adult personality and behaviour	Transsexualism	F64.0	F64	The individual desires to live and be accepted as a member of the opposite seks, usually accompanied by the wish to make his or her body as congruent as possible with the preferred seks through surgery and hormonal treatment			F6
Disorders of adult personality and behaviour	Dual-role transvetism	F64.1	F64	The individual wears clothes of the opposite seks in order to experience temporarily membership of the opposite seks	73	73	F6
Disorders of adult personality and behaviour	Gender identity disorder of childhood	F64.2	F64	For girls, the individual shows a persistent and intense distress about being a girl, and has a stated desire to be a boy, or insists that she is a boy			F6
Disorders of adult personality and behaviour	Gender identity disorder of childhood	F64.2	F64	For girls, persistent marked aversion to normative feminine clothing and insistence on wearing stereotypical masculine clothing			F6
Disorders of adult personality and behaviour	Gender identity disorder of childhood	F64.2	F64	For girls, persistent repudiation of female anatomical structures			F6
Disorders of adult personality and behaviour	Gender identity disorder of childhood	F64.2	F64	For boys, the individual shows a persistent and intense distress about being a boy, and has an intense desire to be a girl or, more rarely, insists that he is a girl			F6
Disorders of adult personality and behaviour	Gender identity disorder of childhood	F64.2	F64	For boys, preoccupation with stereotypical female activities, or by an intense desire to participate in games and pasttimes of girls and rejection of stereotypical male toys, games, and activities			F6
Disorders of adult personality and behaviour	Gender identity disorder of childhood	F64.2	F64	For boys, persistent repudiation of male anatomical structures			F6
Disorders of adult personality and behaviour	Fetishism	F65.0	F65	The individual experiences recurrent intense sexual urges and fantasies involving unusual objects or activities	216	216	F6
Disorders of adult personality and behaviour	Fetishism	F65.0	F65	The individual either acts on the urges or is markedly distressed by them	269	290	F6
Disorders of adult personality and behaviour	Fetishism	F65.0	F65	The fetish (some non-living object) is the most important source of sexual stimulation or is essential for satisfactory sexual response	270	291	F6
Disorders of adult personality and behaviour	Fetishistic transvetism	F65.1	F65	The individual wears articles of clothing of the opposite seks in order to create the appearance and feeling of being a member of the opposite seks	73	73	F6
Disorders of adult personality and behaviour	Fetishistic transvetism	F65.1	F65	The cross-dressing is closely associated with sexual arousal. Once organsm occurs and sexual arousal declines, there is astrong desire to remove the clothing	271	292	F6
Disorders of adult personality and behaviour	Fetishistic transvetism	F65.1	F65	The individual experiences recurrent intense sexual urges and fantasies involving unusual objects or activities	216	216	F6
Disorders of adult personality and behaviour	Fetishistic transvetism	F65.1	F65	The individual either acts on the urges or is markedly distressed by them	269	290	F6
Disorders of adult personality and behaviour	Exhibitionism	F65.2	F65	There is either a recurrent or a persistent tendency to expose the genitalia to unsuspecting strangers which is almost invariably associated with sexual arousal and masturbation	272	293	F6
Disorders of adult personality and behaviour	Exhibitionism	F65.2	F65	The individual experiences recurrent intense sexual urges and fantasies involving unusual objects or activities	216	216	F6
Disorders of adult personality and behaviour	Exhibitionism	F65.2	F65	The individual either acts on the urges or is markedly distressed by them	269	290	F6
Disorders of adult personality and behaviour	Voyeurism	F65.3	F65	There is either a recurrent or persistent tendency to look at people engaging ins exual or intimate behaviour, which is associated with sexual excitement and masturbation	273	294	F6
Disorders of adult personality and behaviour	Voyeurism	F65.3	F65	The individual experiences recurrent intense sexual urges and fantasies involving unusual objects or activities	216	216	F6
Disorders of adult personality and behaviour	Voyeurism	F65.3	F65	The individual either acts on the urges or is markedly distressed by them	269	290	F6
Disorders of adult personality and behaviour	Paedophilia	F65.4	F65	There is a persistent or predominant preference for sexual activity with a prepubescent child or children	274	295	F6
Disorders of adult personality and behaviour	Paedophilia	F65.4	F65	The individual experiences recurrent intense sexual urges and fantasies involving unusual objects or activities	216	216	F6
Disorders of adult personality and behaviour	Paedophilia	F65.4	F65	The individual either acts on the urges or is markedly distressed by them	269	290	F6
Disorders of adult personality and behaviour	Sadomasochism	F65.5	F65	There is preference for sexual activity, as recipient or provider, or both, which involves at least one of the following: pain, humilation, bondage	275	296	F6
Disorders of adult personality and behaviour	Sadomasochism	F65.5	F65	The sadomasochistic activity is the most important source of stimulation or is necessary for sexual gratification	276	297	F6
Disorders of adult personality and behaviour	Sadomasochism	F65.5	F65	The individual experiences recurrent intense sexual urges and fantasies involving unusual objects or activities	216	216	F6
Disorders of adult personality and behaviour	Sadomasochism	F65.5	F65	The individual either acts on the urges or is markedly distressed by them	269	290	F6
Disorders of adult personality and behaviour	Multiple disorders of sexual preference	F65.6	F65	The individual experiences recurrent intense sexual urges and fantasies involving unusual objects or activities	216	216	F6
Disorders of adult personality and behaviour	Multiple disorders of sexual preference	F65.6	F65	The individual either acts on the urges or is markedly distressed by them	269	290	F6
Disorders of adult personality and behaviour	Multiple disorders of sexual preference	F65.6	F65	The fetish (some non-living object) is the most important source of sexual stimulation or is essential for satisfactory sexual response	270	291	F6
Disorders of adult personality and behaviour	Multiple disorders of sexual preference	F65.6	F65	The individual wears articles of clothing of the opposite seks in order to create the appearance and feeling of being a member of the opposite seks	73	73	F6
Disorders of adult personality and behaviour	Multiple disorders of sexual preference	F65.6	F65	The cross-dressing is closely associated with sexual arousal. Once organsm occurs and sexual arousal declines, there is astrong desire to remove the clothing	271	292	F6
Disorders of adult personality and behaviour	Multiple disorders of sexual preference	F65.6	F65	There is either a recurrent or a persistent tendency to expose the genitalia to unsuspecting strangers which is almost invariably associated with sexual arousal and masturbation	272	293	F6
Disorders of adult personality and behaviour	Multiple disorders of sexual preference	F65.6	F65	There is either a recurrent or persistent tendency to look at people engaging ins exual or intimate behaviour, which is associated with sexual excitement and masturbation	273	294	F6
Disorders of adult personality and behaviour	Multiple disorders of sexual preference	F65.6	F65	There is a persistent or predominant preference for sexual activity with a prepubescent child or children	274	295	F6
Disorders of adult personality and behaviour	Multiple disorders of sexual preference	F65.6	F65	There is preference for sexual activity, as recipient or provider, or both, which involves at least one of the following: pain, humilation, bondage	275	296	F6
Disorders of adult personality and behaviour	Multiple disorders of sexual preference	F65.6	F65	The sadomasochistic activity is the most important source of stimulation or is necessary for sexual gratification	276	297	F6
Disorders of adult personality and behaviour	Sexual maturation disorder	F66.0	F66	The patient suffers from uncertainty about his or her gender identity or sexual orientation, which causes anxiety or depression			F6
Disorders of adult personality and behaviour	Egodystonic sexual orientation	F66.1	F66	The gender identity or sexual preference is not in doubt, but the individual wishes it were different			F6
Disorders of adult personality and behaviour	Sexual relationship disorder	F66.2	F66	The abnormality of gender identity or sexual preference is responsible for difficulties or maintaining a relationship with a sexual partner			F6
Disorders of adult personality and behaviour	Elaboration of physical symptoms for psychological reasons	F68.0	F68	Physical symptoms originally due to a confirmed physical disorder, disease, or disability become exaggerated or prolonged in excess of what can be explained by the physical disorder itself			F6
Disorders of adult personality and behaviour	Intentional production or feigning of symptoms or disabilities, either physical or psychological [factitious disorder]	F68.1	F68	The individual exhibits a persistent pattern of intentional production or feigning of symptoms and/or self-infliction of wounds in order to produce symptoms			F6
Disorders of psychological development	Specific speech articulation disorder	F80.0	F80	Articulation (phonological) skills, as assessed on standardized test, are below the standard 2 deviations limit for the child's age			F8
Disorders of psychological development	Specific speech articulation disorder	F80.0	F80	Articulation (phonological) skills are at least 1 standard deviation below non-verbal IQ as assessed on standardized tests			F8
Disorders of psychological development	Expressive language disorder	F80.1	F80	Expressive language skills, as assessed on standardized tests, are below the 2 standard deviations limit for the child's age			F8
Disorders of psychological development	Expressive language disorder	F80.1	F80	Expressive language skills are at least 1 standard deviation below non-verbal IQ as assessed on standardized tests			F8
Disorders of psychological development	Receptive language disorder	F80.2	F80	Language comprehension, as assessed on standardized tests, is below the 2 standard deviations limit for the child's age	74	74	F8
Disorders of psychological development	Receptive language disorder	F80.2	F80	Receptive language skills are at least 1 standard deviation belowe non-verbal IQ as assessed on standardized tests			F8
Disorders of psychological development	Acquired aphasia with epilepsy [Landau-Kleffner syndrome]	F80.3	F80	Severe loss of expressive and receptive language skills			F8
Disorders of psychological development	Acquired aphasia with epilepsy [Landau-Kleffner syndrome]	F80.3	F80	Paroxysmal EEG abnormalities affecting one or both temporal lobes			F8
Disorders of psychological development	Specific reading disorder	F81.0	F81	A score on reading accuracy and/or comprehension that is at least 2 standard errors of prediction below the level expected on the basis of the child's chronological age and general intelligence, as assessed on standardized tests			F8
Disorders of psychological development	Specific reading disorder	F81.0	F81	A score on a spelling test that is at least 2 standard errors of predictio below the level expected on the basis of the child's chronological age and IQ			F8
Disorders of psychological development	Specific spelling disorder	F81.1	F81	The score on a standardized spelling test is at least 2 standard errors of prediction below the level expected on the basis of the child's chronological age and general intelligence			F8
Disorders of psychological development	Specific disorder of arithmetical skills	F81.2	F81	The score on a standardized arithmetic test is at least 2 standard errors of prediction below the level expected on the basis of the child«s chronological age and general intelligence			F8
Disorders of psychological development	Specific developmental disorder of motor function	F82	F82	The score on a standardized test of fine or gross motor coordination is at least 2 standard deviations below the level expected for the child«s chronological age			F8
Disorders of psychological development	Childhood autism	F84.0	F84	Failure adequaltely to use eye/to/eye gaze, facial expression, body posture, and gesture to regulate social interaction	232	232	F8
Disorders of psychological development	Childhood autism	F84.0	F84	Failure to develop peer relationships that involve a mutual sharing of interests, activities, and emotions	213	213	F8
Disorders of psychological development	Childhood autism	F84.0	F84	Lack of socio/emotional reciprocity as shown by an impaired or deviant response to other people«s emotions	204	204	F8
Disorders of psychological development	Childhood autism	F84.0	F84	Lack of modulation of behaviour according to social context	191	191	F8
Disorders of psychological development	Childhood autism	F84.0	F84	Weak integratoin of social, emotional, and communicative behaviours	145	145	F8
Disorders of psychological development	Childhood autism	F84.0	F84	Lack of spontaneous seeking to share enjoyment, interests, or achievements with other people	139	139	F8
Disorders of psychological development	Childhood autism	F84.0	F84	A delay in, or total lack of, development of spoken language that is not accompanied by an attempt to compensate through the use of gesture or mime as an alternative mode of communication			F8
Disorders of psychological development	Childhood autism	F84.0	F84	Relative failure to initiate or sustain conversational interchange, in which there is reciprocal repsonsiveness to the communications of the other person			F8
Disorders of psychological development	Childhood autism	F84.0	F84	Stereotyped and repetitive use of language or idiosyncractic use of words and phrases			F8
Disorders of psychological development	Childhood autism	F84.0	F84	Lack of varied spontaneous make-believe or socual imitative play			F8
Disorders of psychological development	Childhood autism	F84.0	F84	An encompassing preoccupation with one or more stereotyped and restricted patterns of interest that are abnormal in content or focus	134	134	F8
Disorders of psychological development	Childhood autism	F84.0	F84	One or more interests that are abnormal in their intensity and circumscribed nature though not it their content or focus	124	124	F8
Disorders of psychological development	Childhood autism	F84.0	F84	Apperently compulsive adherence to specific, non-functional routines or rituals	116	116	F8
Disorders of psychological development	Childhood autism	F84.0	F84	Stereotyped and repetitive motor mannerisms that involve either hand or finger flapping or twisting, or complex whole body movements	111	111	F8
Disorders of psychological development	Childhood autism	F84.0	F84	Preoccupations with part-objects or non-functional elements of play materials	105	105	F8
Disorders of psychological development	Rett's syndrome	F84.2	F84	There is a decelerantion of head growth and loss of acquired purposful hand skills that is associated with concurrent communication dysfunction and impaired social interactions and the appearance of poorly coordinated/unstable gait and/or trunk movements			F8
Disorders of psychological development	Rett's syndrome	F84.2	F84	Severe psychomotor retardation	32	32	F8
Disorders of psychological development	Rett's syndrome	F84.2	F84	There is severe impairment of expressive and receptive language			F8
Disorders of psychological development	Rett's syndrome	F84.2	F84	There are stereotyped midline hand movements with and onset at or after the time when purposeful hand movements are lost			F8
Disorders of psychological development	Other childhood disintergrative disorder	F84.3	F84	Loss of expressive or receptive language			F8
Disorders of psychological development	Other childhood disintergrative disorder	F84.3	F84	Loss of play			F8
Disorders of psychological development	Other childhood disintergrative disorder	F84.3	F84	Loss of social skills or adaptive behaviour			F8
Disorders of psychological development	Other childhood disintergrative disorder	F84.3	F84	Loss of bladder control			F8
Disorders of psychological development	Other childhood disintergrative disorder	F84.3	F84	Loss of bowel control			F8
Disorders of psychological development	Other childhood disintergrative disorder	F84.3	F84	Loss of motor skills			F8
Disorders of psychological development	Other childhood disintergrative disorder	F84.3	F84	A general loss of interest in objects and in the environment	51		F8
Disorders of psychological development	Overactive disorder associated with mental retardation and stereotyped movements	F84.4	F84	Psychomotor agitation	63	265	F8
Disorders of psychological development	Overactive disorder associated with mental retardation and stereotyped movements	F84.4	F84	Marked difficulty in remaining seated			F8
Disorders of psychological development	Overactive disorder associated with mental retardation and stereotyped movements	F84.4	F84	Grossly excessive activity in situations where relative stillness is expected	56	56	F8
Disorders of psychological development	Overactive disorder associated with mental retardation and stereotyped movements	F84.4	F84	Very rapid changes of activity, so that activities generally last for less than a miute			F8
Disorders of psychological development	Overactive disorder associated with mental retardation and stereotyped movements	F84.4	F84	Fixed an frequently repeated motor mannerisms			F8
Disorders of psychological development	Overactive disorder associated with mental retardation and stereotyped movements	F84.4	F84	Excessive and non-functional repetition of activities that are constant in form			F8
Disorders of psychological development	Overactive disorder associated with mental retardation and stereotyped movements	F84.4	F84	Repetitive self-injury	106	106	F8
Disorders of psychological development	Overactive disorder associated with mental retardation and stereotyped movements	F84.4	F84	IQ less than 50			F8
Disorders of psychological development	Asperger's syndrome	F84.5	F84	Failure adequaltely to use eye/to/eye gaze, facial expression, body posture, and gesture to regulate social interaction	232	232	F8
Disorders of psychological development	Asperger's syndrome	F84.5	F84	Failure to develop peer relationships that involve a mutual sharing of interests, activities, and emotions	213	213	F8
Disorders of psychological development	Asperger's syndrome	F84.5	F84	Lack of socio/emotional reciprocity as shown by an impaired or deviant response to other people«s emotions	204	204	F8
Disorders of psychological development	Asperger's syndrome	F84.5	F84	Lack of modulation of behaviour according to social context	191	191	F8
Disorders of psychological development	Asperger's syndrome	F84.5	F84	Weak integratoin of social, emotional, and communicative behaviours	145	145	F8
Disorders of psychological development	Asperger's syndrome	F84.5	F84	Lack of spontaneous seeking to share enjoyment, interests, or achievements with other people	139	139	F8
Disorders of psychological development	Asperger's syndrome	F84.5	F84	An encompassing preoccupation with one or more stereotyped and restricted patterns of interest that are abnormal in content or focus	134	134	F8
Disorders of psychological development	Asperger's syndrome	F84.5	F84	One or more interests that are abnormal in their intensity and circumscribed nature though not it their content or focus	124	124	F8
Disorders of psychological development	Asperger's syndrome	F84.5	F84	Apperently compulsive adherence to specific, non-functional routines or rituals	116	116	F8
Disorders of psychological development	Asperger's syndrome	F84.5	F84	Stereotyped and repetitive motor mannerisms that involve either hand or finger flapping or twisting, or complex whole body movements	111	111	F8
Disorders of psychological development	Asperger's syndrome	F84.5	F84	Preoccupations with part-objects or non-functional elements of play materials	105	105	F8
Behavioural and emotional disorders with onset occuring in childhood and adolescence	Disturbance of activity and attention	F90.0	F90	Often fails to give close attention to details or makes careless errors in schoolwork, work, or other activities			F9
Behavioural and emotional disorders with onset occuring in childhood and adolescence	Disturbance of activity and attention	F90.0	F90	Often fails to sustain attention in tasks or play activities			F9
Behavioural and emotional disorders with onset occuring in childhood and adolescence	Disturbance of activity and attention	F90.0	F90	Often appears not to listen to what is being said to him or her			F9
Behavioural and emotional disorders with onset occuring in childhood and adolescence	Disturbance of activity and attention	F90.0	F90	Often fails to follow through on instructions or to finish schoolwork, chores, or duties in the workplace			F9
Behavioural and emotional disorders with onset occuring in childhood and adolescence	Disturbance of activity and attention	F90.0	F90	Is often imapired in organizing tasks and activities			F9
Behavioural and emotional disorders with onset occuring in childhood and adolescence	Disturbance of activity and attention	F90.0	F90	Often avoids or strongly dislikes tasks, such as homework, that require sustained mental effort			F9
Behavioural and emotional disorders with onset occuring in childhood and adolescence	Disturbance of activity and attention	F90.0	F90	Often loses things necessary for certain tasks or activities			F9
Behavioural and emotional disorders with onset occuring in childhood and adolescence	Disturbance of activity and attention	F90.0	F90	Is often easily distracted by external stimuli			F9
Behavioural and emotional disorders with onset occuring in childhood and adolescence	Disturbance of activity and attention	F90.0	F90	Is often forgetful in the course of daily activities	243	243	F9
Behavioural and emotional disorders with onset occuring in childhood and adolescence	Disturbance of activity and attention	F90.0	F90	Often fidgets with hands or feet or squirms on seat			F9
Behavioural and emotional disorders with onset occuring in childhood and adolescence	Disturbance of activity and attention	F90.0	F90	Leaves seat in classroom or in other situations in which remaining seated is expected			F9
Behavioural and emotional disorders with onset occuring in childhood and adolescence	Disturbance of activity and attention	F90.0	F90	Often runs about or climbs excessively in situations in which it is inappropriate			F9
Behavioural and emotional disorders with onset occuring in childhood and adolescence	Disturbance of activity and attention	F90.0	F90	Is often unduly noiy in playing or has difficulty in engaging quietly in leisure activities			F9
Behavioural and emotional disorders with onset occuring in childhood and adolescence	Disturbance of activity and attention	F90.0	F90	Exhibits a persistent pattern of excessive motor activity that is not substantially modified by social context or demands	56	56	F9
Behavioural and emotional disorders with onset occuring in childhood and adolescence	Disturbance of activity and attention	F90.0	F90	Often blurs out answers before questions have been completed			F9
Behavioural and emotional disorders with onset occuring in childhood and adolescence	Disturbance of activity and attention	F90.0	F90	Often fails to wait in lined or await turns in games or group situations			F9
Behavioural and emotional disorders with onset occuring in childhood and adolescence	Disturbance of activity and attention	F90.0	F90	Often interrupts or intrudes on others			F9
Behavioural and emotional disorders with onset occuring in childhood and adolescence	Disturbance of activity and attention	F90.0	F90	Often talks excessively without appropriate response to social constraints			F9
Behavioural and emotional disorders with onset occuring in childhood and adolescence	Hyperkinetic conduct disorder	F90.1	F90	Often fails to give close attention to details or makes careless errors in schoolwork, work, or other activities			F9
Behavioural and emotional disorders with onset occuring in childhood and adolescence	Hyperkinetic conduct disorder	F90.1	F90	Often fails to sustain attention in tasks or play activities			F9
Behavioural and emotional disorders with onset occuring in childhood and adolescence	Hyperkinetic conduct disorder	F90.1	F90	Often appears not to listen to what is being said to him or her			F9
Behavioural and emotional disorders with onset occuring in childhood and adolescence	Hyperkinetic conduct disorder	F90.1	F90	Often fails to follow through on instructions or to finish schoolwork, chores, or duties in the workplace			F9
Behavioural and emotional disorders with onset occuring in childhood and adolescence	Hyperkinetic conduct disorder	F90.1	F90	Is often imapired in organizing tasks and activities			F9
Behavioural and emotional disorders with onset occuring in childhood and adolescence	Hyperkinetic conduct disorder	F90.1	F90	Often avoids or strongly dislikes tasks, such as homework, that require sustained mental effort			F9
Behavioural and emotional disorders with onset occuring in childhood and adolescence	Hyperkinetic conduct disorder	F90.1	F90	Often loses things necessary for certain tasks or activities			F9
Behavioural and emotional disorders with onset occuring in childhood and adolescence	Hyperkinetic conduct disorder	F90.1	F90	Is often easily distracted by external stimuli			F9
Behavioural and emotional disorders with onset occuring in childhood and adolescence	Hyperkinetic conduct disorder	F90.1	F90	Is often forgetful in the course of daily activities	243	243	F9
Behavioural and emotional disorders with onset occuring in childhood and adolescence	Hyperkinetic conduct disorder	F90.1	F90	Often fidgets with hands or feet or squirms on seat			F9
Behavioural and emotional disorders with onset occuring in childhood and adolescence	Hyperkinetic conduct disorder	F90.1	F90	Leaves seat in classroom or in other situations in which remaining seated is expected			F9
Behavioural and emotional disorders with onset occuring in childhood and adolescence	Hyperkinetic conduct disorder	F90.1	F90	Often runs about or climbs excessively in situations in which it is inappropriate			F9
Behavioural and emotional disorders with onset occuring in childhood and adolescence	Hyperkinetic conduct disorder	F90.1	F90	Is often unduly noiy in playing or has difficulty in engaging quietly in leisure activities			F9
Behavioural and emotional disorders with onset occuring in childhood and adolescence	Hyperkinetic conduct disorder	F90.1	F90	Exhibits a persistent pattern of excessive motor activity that is not substantially modified by social context or demands			F9
Behavioural and emotional disorders with onset occuring in childhood and adolescence	Hyperkinetic conduct disorder	F90.1	F90	Often blurs out answers before questions have been completed			F9
Behavioural and emotional disorders with onset occuring in childhood and adolescence	Hyperkinetic conduct disorder	F90.1	F90	Often fails to wait in lined or await turns in games or group situations			F9
Behavioural and emotional disorders with onset occuring in childhood and adolescence	Hyperkinetic conduct disorder	F90.1	F90	Often interrupts or intrudes on others			F9
Behavioural and emotional disorders with onset occuring in childhood and adolescence	Hyperkinetic conduct disorder	F90.1	F90	Often talks excessively without appropriate response to social constraints			F9
Behavioural and emotional disorders with onset occuring in childhood and adolescence	Conduct disorder confined to the family context	F91.0	F91	The individual has unsually frequent or severe temper tantrums for his or her developmental level	41	41	F9
Behavioural and emotional disorders with onset occuring in childhood and adolescence	Conduct disorder confined to the family context	F91.0	F91	The individual often argues with adults	157	157	F9
Behavioural and emotional disorders with onset occuring in childhood and adolescence	Conduct disorder confined to the family context	F91.0	F91	The individual often actively refuses adults' requests or defies rules	158	158	F9
Behavioural and emotional disorders with onset occuring in childhood and adolescence	Conduct disorder confined to the family context	F91.0	F91	The individual often, apparently deliberately, does things that annoy other people	159	159	F9
Behavioural and emotional disorders with onset occuring in childhood and adolescence	Conduct disorder confined to the family context	F91.0	F91	The individual often blames ither for his or her own mistakes or misbehaviour	160	160	F9
Behavioural and emotional disorders with onset occuring in childhood and adolescence	Conduct disorder confined to the family context	F91.0	F91	The individual is often "touchy" or easily annoyed by others	161	161	F9
Behavioural and emotional disorders with onset occuring in childhood and adolescence	Conduct disorder confined to the family context	F91.0	F91	The individual is often angry or resentful	162	162	F9
Behavioural and emotional disorders with onset occuring in childhood and adolescence	Conduct disorder confined to the family context	F91.0	F91	The individual is often spiteful or vindictive	163	163	F9
Behavioural and emotional disorders with onset occuring in childhood and adolescence	Conduct disorder confined to the family context	F91.0	F91	The individual frequently initiates physical fights	164	164	F9
Behavioural and emotional disorders with onset occuring in childhood and adolescence	Conduct disorder confined to the family context	F91.0	F91	The individual often lies or breaks promises to obtain goods or favours or to avoid obligations	165	165	F9
Behavioural and emotional disorders with onset occuring in childhood and adolescence	Conduct disorder confined to the family context	F91.0	F91	The individual has used a weapon that can cause serious physical harm to others	166	166	F9
Behavioural and emotional disorders with onset occuring in childhood and adolescence	Conduct disorder confined to the family context	F91.0	F91	The individual often stays out after dark despite parental prohibition	167	167	F9
Behavioural and emotional disorders with onset occuring in childhood and adolescence	Conduct disorder confined to the family context	F91.0	F91	The individual exhibits physical cruelty to other people	168	168	F9
Behavioural and emotional disorders with onset occuring in childhood and adolescence	Conduct disorder confined to the family context	F91.0	F91	The individual exhibits physical cruelty to animals	169	169	F9
Behavioural and emotional disorders with onset occuring in childhood and adolescence	Conduct disorder confined to the family context	F91.0	F91	The individual destroys the property of others	170	170	F9
Behavioural and emotional disorders with onset occuring in childhood and adolescence	Conduct disorder confined to the family context	F91.0	F91	The individual sets fires with a risk or intention of causing serious damage	171	171	F9
Behavioural and emotional disorders with onset occuring in childhood and adolescence	Conduct disorder confined to the family context	F91.0	F91	The individual steals objects of non-trival value without confronting the victim, either within the home or outside	172	172	F9
Behavioural and emotional disorders with onset occuring in childhood and adolescence	Conduct disorder confined to the family context	F91.0	F91	The individual is frequently traunt form school	173	173	F9
Behavioural and emotional disorders with onset occuring in childhood and adolescence	Conduct disorder confined to the family context	F91.0	F91	The individual has run away from parental or parental surrogate home at least twice or has run away once for more than a single nights	174	174	F9
Behavioural and emotional disorders with onset occuring in childhood and adolescence	Conduct disorder confined to the family context	F91.0	F91	The individual commits a crime involving confrontation with the victim	175	175	F9
Behavioural and emotional disorders with onset occuring in childhood and adolescence	Conduct disorder confined to the family context	F91.0	F91	The individual forces another person into sexual activity	176	176	F9
Behavioural and emotional disorders with onset occuring in childhood and adolescence	Conduct disorder confined to the family context	F91.0	F91	The individual frequently bullies others	177	177	F9
Behavioural and emotional disorders with onset occuring in childhood and adolescence	Conduct disorder confined to the family context	F91.0	F91	The individual breaks into someone else's house, building, or car	178	178	F9
Behavioural and emotional disorders with onset occuring in childhood and adolescence	Conduct disorder confined to the family context	F91.0	F91	Conduct disturbance must be limited to the family context	179	179	F9
Behavioural and emotional disorders with onset occuring in childhood and adolescence	Unsocialized conduct disorder	F91.1	F91	There must be definitely poor relationships with the individual's peer groups, and by lack or lasting close reciprocal friendships	180	180	F9
Behavioural and emotional disorders with onset occuring in childhood and adolescence	Unsocialized conduct disorder	F91.1	F91	The individual has unsually frequent or severe temper tantrums for his or her developmental level	41	41	F9
Behavioural and emotional disorders with onset occuring in childhood and adolescence	Unsocialized conduct disorder	F91.1	F91	The individual often argues with adults	157	157	F9
Behavioural and emotional disorders with onset occuring in childhood and adolescence	Unsocialized conduct disorder	F91.1	F91	The individual often actively refuses adults' requests or defies rules	158	158	F9
Behavioural and emotional disorders with onset occuring in childhood and adolescence	Unsocialized conduct disorder	F91.1	F91	The individual often, apparently deliberately, does things that annoy other people	159	159	F9
Behavioural and emotional disorders with onset occuring in childhood and adolescence	Unsocialized conduct disorder	F91.1	F91	The individual often blames ither for his or her own mistakes or misbehaviour	160	160	F9
Behavioural and emotional disorders with onset occuring in childhood and adolescence	Unsocialized conduct disorder	F91.1	F91	The individual is often "touchy" or easily annoyed by others	161	161	F9
Behavioural and emotional disorders with onset occuring in childhood and adolescence	Unsocialized conduct disorder	F91.1	F91	The individual is often angry or resentful	162	162	F9
Behavioural and emotional disorders with onset occuring in childhood and adolescence	Unsocialized conduct disorder	F91.1	F91	The individual is often spiteful or vindictive	163	163	F9
Behavioural and emotional disorders with onset occuring in childhood and adolescence	Unsocialized conduct disorder	F91.1	F91	The individual frequently initiates physical fights	164	164	F9
Behavioural and emotional disorders with onset occuring in childhood and adolescence	Unsocialized conduct disorder	F91.1	F91	The individual often lies or breaks promises to obtain goods or favours or to avoid obligations	165	165	F9
Behavioural and emotional disorders with onset occuring in childhood and adolescence	Unsocialized conduct disorder	F91.1	F91	The individual has used a weapon that can cause serious physical harm to others	166	166	F9
Behavioural and emotional disorders with onset occuring in childhood and adolescence	Unsocialized conduct disorder	F91.1	F91	The individual often stays out after dark despite parental prohibition	167	167	F9
Behavioural and emotional disorders with onset occuring in childhood and adolescence	Unsocialized conduct disorder	F91.1	F91	The individual exhibits physical cruelty to other people	168	168	F9
Behavioural and emotional disorders with onset occuring in childhood and adolescence	Unsocialized conduct disorder	F91.1	F91	The individual exhibits physical cruelty to animals	169	169	F9
Behavioural and emotional disorders with onset occuring in childhood and adolescence	Unsocialized conduct disorder	F91.1	F91	The individual destroys the property of others	170	170	F9
Behavioural and emotional disorders with onset occuring in childhood and adolescence	Unsocialized conduct disorder	F91.1	F91	The individual sets fires with a risk or intention of causing serious damage	171	171	F9
Behavioural and emotional disorders with onset occuring in childhood and adolescence	Unsocialized conduct disorder	F91.1	F91	The individual steals objects of non-trival value without confronting the victim, either within the home or outside	172	172	F9
Behavioural and emotional disorders with onset occuring in childhood and adolescence	Unsocialized conduct disorder	F91.1	F91	The individual is frequently traunt form school	173	173	F9
Behavioural and emotional disorders with onset occuring in childhood and adolescence	Unsocialized conduct disorder	F91.1	F91	The individual has run away from parental or parental surrogate home at least twice or has run away once for more than a single nights	174	174	F9
Behavioural and emotional disorders with onset occuring in childhood and adolescence	Unsocialized conduct disorder	F91.1	F91	The individual commits a crime involving confrontation with the victim	175	175	F9
Behavioural and emotional disorders with onset occuring in childhood and adolescence	Unsocialized conduct disorder	F91.1	F91	The individual forces another person into sexual activity	176	176	F9
Behavioural and emotional disorders with onset occuring in childhood and adolescence	Unsocialized conduct disorder	F91.1	F91	The individual frequently bullies others	177	177	F9
Behavioural and emotional disorders with onset occuring in childhood and adolescence	Unsocialized conduct disorder	F91.1	F91	The individual breaks into someone else's house, building, or car	178	178	F9
Behavioural and emotional disorders with onset occuring in childhood and adolescence	Socialized conduct disorder	F91.2	F91	Conduct distrubance must include setting outside the home or family context	181	181	F9
Behavioural and emotional disorders with onset occuring in childhood and adolescence	Socialized conduct disorder	F91.2	F91	The individual has unsually frequent or severe temper tantrums for his or her developmental level	41	41	F9
Behavioural and emotional disorders with onset occuring in childhood and adolescence	Socialized conduct disorder	F91.2	F91	The individual often argues with adults	157	157	F9
Behavioural and emotional disorders with onset occuring in childhood and adolescence	Socialized conduct disorder	F91.2	F91	The individual often actively refuses adults' requests or defies rules	158	158	F9
Behavioural and emotional disorders with onset occuring in childhood and adolescence	Socialized conduct disorder	F91.2	F91	The individual often, apparently deliberately, does things that annoy other people	159	159	F9
Behavioural and emotional disorders with onset occuring in childhood and adolescence	Socialized conduct disorder	F91.2	F91	The individual often blames ither for his or her own mistakes or misbehaviour	160	160	F9
Behavioural and emotional disorders with onset occuring in childhood and adolescence	Socialized conduct disorder	F91.2	F91	The individual is often "touchy" or easily annoyed by others	161	161	F9
Behavioural and emotional disorders with onset occuring in childhood and adolescence	Socialized conduct disorder	F91.2	F91	The individual is often angry or resentful	162	162	F9
Behavioural and emotional disorders with onset occuring in childhood and adolescence	Socialized conduct disorder	F91.2	F91	The individual is often spiteful or vindictive	163	163	F9
Behavioural and emotional disorders with onset occuring in childhood and adolescence	Socialized conduct disorder	F91.2	F91	The individual frequently initiates physical fights	164	164	F9
Behavioural and emotional disorders with onset occuring in childhood and adolescence	Socialized conduct disorder	F91.2	F91	The individual often lies or breaks promises to obtain goods or favours or to avoid obligations	165	165	F9
Behavioural and emotional disorders with onset occuring in childhood and adolescence	Socialized conduct disorder	F91.2	F91	The individual has used a weapon that can cause serious physical harm to others	166	166	F9
Behavioural and emotional disorders with onset occuring in childhood and adolescence	Socialized conduct disorder	F91.2	F91	The individual often stays out after dark despite parental prohibition	167	167	F9
Behavioural and emotional disorders with onset occuring in childhood and adolescence	Socialized conduct disorder	F91.2	F91	The individual exhibits physical cruelty to other people	168	168	F9
Behavioural and emotional disorders with onset occuring in childhood and adolescence	Socialized conduct disorder	F91.2	F91	The individual exhibits physical cruelty to animals	169	169	F9
Behavioural and emotional disorders with onset occuring in childhood and adolescence	Socialized conduct disorder	F91.2	F91	The individual destroys the property of others	170	170	F9
Behavioural and emotional disorders with onset occuring in childhood and adolescence	Socialized conduct disorder	F91.2	F91	The individual sets fires with a risk or intention of causing serious damage	171	171	F9
Behavioural and emotional disorders with onset occuring in childhood and adolescence	Socialized conduct disorder	F91.2	F91	The individual steals objects of non-trival value without confronting the victim, either within the home or outside	172	172	F9
Behavioural and emotional disorders with onset occuring in childhood and adolescence	Socialized conduct disorder	F91.2	F91	The individual is frequently traunt form school	173	173	F9
Behavioural and emotional disorders with onset occuring in childhood and adolescence	Socialized conduct disorder	F91.2	F91	The individual has run away from parental or parental surrogate home at least twice or has run away once for more than a single nights	174	174	F9
Behavioural and emotional disorders with onset occuring in childhood and adolescence	Socialized conduct disorder	F91.2	F91	The individual commits a crime involving confrontation with the victim	175	175	F9
Behavioural and emotional disorders with onset occuring in childhood and adolescence	Socialized conduct disorder	F91.2	F91	The individual forces another person into sexual activity	176	176	F9
Behavioural and emotional disorders with onset occuring in childhood and adolescence	Socialized conduct disorder	F91.2	F91	The individual frequently bullies others	177	177	F9
Behavioural and emotional disorders with onset occuring in childhood and adolescence	Socialized conduct disorder	F91.2	F91	The individual breaks into someone else's house, building, or car	178	178	F9
Behavioural and emotional disorders with onset occuring in childhood and adolescence	Oppositional defiant disorder	F91.3	F91	The individual has unsually frequent or severe temper tantrums for his or her developmental level	41	41	F9
Behavioural and emotional disorders with onset occuring in childhood and adolescence	Oppositional defiant disorder	F91.3	F91	The symptoms in criterion B must be maldaptive and inconsistent with the developmental level			F9
Behavioural and emotional disorders with onset occuring in childhood and adolescence	Oppositional defiant disorder	F91.3	F91	The individual often argues with adults	157	157	F9
Behavioural and emotional disorders with onset occuring in childhood and adolescence	Oppositional defiant disorder	F91.3	F91	The individual often actively refuses adults' requests or defies rules	158	158	F9
Behavioural and emotional disorders with onset occuring in childhood and adolescence	Oppositional defiant disorder	F91.3	F91	The individual often, apparently deliberately, does things that annoy other people	159	159	F9
Behavioural and emotional disorders with onset occuring in childhood and adolescence	Oppositional defiant disorder	F91.3	F91	The individual often blames ither for his or her own mistakes or misbehaviour	160	160	F9
Behavioural and emotional disorders with onset occuring in childhood and adolescence	Oppositional defiant disorder	F91.3	F91	The individual is often "touchy" or easily annoyed by others	161	161	F9
Behavioural and emotional disorders with onset occuring in childhood and adolescence	Oppositional defiant disorder	F91.3	F91	The individual is often angry or resentful	162	162	F9
Behavioural and emotional disorders with onset occuring in childhood and adolescence	Oppositional defiant disorder	F91.3	F91	The individual is often spiteful or vindictive	163	163	F9
Behavioural and emotional disorders with onset occuring in childhood and adolescence	Oppositional defiant disorder	F91.3	F91	The individual frequently initiates physical fights	164	164	F9
Behavioural and emotional disorders with onset occuring in childhood and adolescence	Oppositional defiant disorder	F91.3	F91	The individual often lies or breaks promises to obtain goods or favours or to avoid obligations	165	165	F9
Behavioural and emotional disorders with onset occuring in childhood and adolescence	Oppositional defiant disorder	F91.3	F91	The individual has used a weapon that can cause serious physical harm to others	166	166	F9
Behavioural and emotional disorders with onset occuring in childhood and adolescence	Oppositional defiant disorder	F91.3	F91	The individual often stays out after dark despite parental prohibition	167	167	F9
Behavioural and emotional disorders with onset occuring in childhood and adolescence	Oppositional defiant disorder	F91.3	F91	The individual exhibits physical cruelty to other people	168	168	F9
Behavioural and emotional disorders with onset occuring in childhood and adolescence	Oppositional defiant disorder	F91.3	F91	The individual exhibits physical cruelty to animals	169	169	F9
Behavioural and emotional disorders with onset occuring in childhood and adolescence	Oppositional defiant disorder	F91.3	F91	The individual destroys the property of others	170	170	F9
Behavioural and emotional disorders with onset occuring in childhood and adolescence	Oppositional defiant disorder	F91.3	F91	The individual sets fires with a risk or intention of causing serious damage	171	171	F9
Behavioural and emotional disorders with onset occuring in childhood and adolescence	Oppositional defiant disorder	F91.3	F91	The individual steals objects of non-trival value without confronting the victim, either within the home or outside	172	172	F9
Behavioural and emotional disorders with onset occuring in childhood and adolescence	Oppositional defiant disorder	F91.3	F91	The individual is frequently traunt form school	173	173	F9
Behavioural and emotional disorders with onset occuring in childhood and adolescence	Oppositional defiant disorder	F91.3	F91	The individual has run away from parental or parental surrogate home at least twice or has run away once for more than a single nights	174	174	F9
Behavioural and emotional disorders with onset occuring in childhood and adolescence	Oppositional defiant disorder	F91.3	F91	The individual commits a crime involving confrontation with the victim	175	175	F9
Behavioural and emotional disorders with onset occuring in childhood and adolescence	Oppositional defiant disorder	F91.3	F91	The individual forces another person into sexual activity	176	176	F9
Behavioural and emotional disorders with onset occuring in childhood and adolescence	Oppositional defiant disorder	F91.3	F91	The individual frequently bullies others	177	177	F9
Behavioural and emotional disorders with onset occuring in childhood and adolescence	Oppositional defiant disorder	F91.3	F91	The individual breaks into someone else's house, building, or car	178	178	F9
Behavioural and emotional disorders with onset occuring in childhood and adolescence	Depressive conduct disorder	F92.0	F92	The individual has unsually frequent or severe temper tantrums for his or her developmental level	41	41	F9
Behavioural and emotional disorders with onset occuring in childhood and adolescence	Depressive conduct disorder	F92.0	F92	The individual often argues with adults	157	157	F9
Behavioural and emotional disorders with onset occuring in childhood and adolescence	Depressive conduct disorder	F92.0	F92	The individual often actively refuses adults' requests or defies rules	158	158	F9
Behavioural and emotional disorders with onset occuring in childhood and adolescence	Depressive conduct disorder	F92.0	F92	The individual often, apparently deliberately, does things that annoy other people	159	159	F9
Behavioural and emotional disorders with onset occuring in childhood and adolescence	Depressive conduct disorder	F92.0	F92	The individual often blames ither for his or her own mistakes or misbehaviour	160	160	F9
Behavioural and emotional disorders with onset occuring in childhood and adolescence	Depressive conduct disorder	F92.0	F92	The individual is often "touchy" or easily annoyed by others	161	161	F9
Behavioural and emotional disorders with onset occuring in childhood and adolescence	Depressive conduct disorder	F92.0	F92	The individual is often angry or resentful	162	162	F9
Behavioural and emotional disorders with onset occuring in childhood and adolescence	Depressive conduct disorder	F92.0	F92	The individual is often spiteful or vindictive	163	163	F9
Behavioural and emotional disorders with onset occuring in childhood and adolescence	Depressive conduct disorder	F92.0	F92	The individual frequently initiates physical fights	164	164	F9
Behavioural and emotional disorders with onset occuring in childhood and adolescence	Depressive conduct disorder	F92.0	F92	The individual often lies or breaks promises to obtain goods or favours or to avoid obligations	165	165	F9
Behavioural and emotional disorders with onset occuring in childhood and adolescence	Depressive conduct disorder	F92.0	F92	The individual has used a weapon that can cause serious physical harm to others	166	166	F9
Behavioural and emotional disorders with onset occuring in childhood and adolescence	Depressive conduct disorder	F92.0	F92	The individual often stays out after dark despite parental prohibition	167	167	F9
Behavioural and emotional disorders with onset occuring in childhood and adolescence	Depressive conduct disorder	F92.0	F92	The individual exhibits physical cruelty to other people	168	168	F9
Behavioural and emotional disorders with onset occuring in childhood and adolescence	Depressive conduct disorder	F92.0	F92	The individual exhibits physical cruelty to animals	169	169	F9
Behavioural and emotional disorders with onset occuring in childhood and adolescence	Depressive conduct disorder	F92.0	F92	The individual destroys the property of others	170	170	F9
Behavioural and emotional disorders with onset occuring in childhood and adolescence	Depressive conduct disorder	F92.0	F92	The individual sets fires with a risk or intention of causing serious damage	171	171	F9
Behavioural and emotional disorders with onset occuring in childhood and adolescence	Depressive conduct disorder	F92.0	F92	The individual steals objects of non-trival value without confronting the victim, either within the home or outside	172	172	F9
Behavioural and emotional disorders with onset occuring in childhood and adolescence	Depressive conduct disorder	F92.0	F92	The individual is frequently traunt form school	173	173	F9
Behavioural and emotional disorders with onset occuring in childhood and adolescence	Depressive conduct disorder	F92.0	F92	The individual has run away from parental or parental surrogate home at least twice or has run away once for more than a single nights	174	174	F9
Behavioural and emotional disorders with onset occuring in childhood and adolescence	Depressive conduct disorder	F92.0	F92	The individual commits a crime involving confrontation with the victim	175	175	F9
Behavioural and emotional disorders with onset occuring in childhood and adolescence	Depressive conduct disorder	F92.0	F92	The individual forces another person into sexual activity	176	176	F9
Behavioural and emotional disorders with onset occuring in childhood and adolescence	Depressive conduct disorder	F92.0	F92	The individual frequently bullies others	177	177	F9
Behavioural and emotional disorders with onset occuring in childhood and adolescence	Depressive conduct disorder	F92.0	F92	The individual breaks into someone else's house, building, or car	178	178	F9
Behavioural and emotional disorders with onset occuring in childhood and adolescence	Depressive conduct disorder	F92.0	F92	Elevated mood	127	127	F9
Behavioural and emotional disorders with onset occuring in childhood and adolescence	Depressive conduct disorder	F92.0	F92	Irritable mood	47	47	F9
Behavioural and emotional disorders with onset occuring in childhood and adolescence	Depressive conduct disorder	F92.0	F92	Increased activity	95	95	F9
Behavioural and emotional disorders with onset occuring in childhood and adolescence	Depressive conduct disorder	F92.0	F92	Psychomotor agitation	63	264	F9
Behavioural and emotional disorders with onset occuring in childhood and adolescence	Depressive conduct disorder	F92.0	F92	Increased talkativeness	52	52	F9
Behavioural and emotional disorders with onset occuring in childhood and adolescence	Depressive conduct disorder	F92.0	F92	Distractibility	4	4	F9
Behavioural and emotional disorders with onset occuring in childhood and adolescence	Depressive conduct disorder	F92.0	F92	Difficulty in concentrating	53	53	F9
Behavioural and emotional disorders with onset occuring in childhood and adolescence	Depressive conduct disorder	F92.0	F92	Decreased need for sleep	54	54	F9
Behavioural and emotional disorders with onset occuring in childhood and adolescence	Depressive conduct disorder	F92.0	F92	Increased sexual energy	128	128	F9
Behavioural and emotional disorders with onset occuring in childhood and adolescence	Depressive conduct disorder	F92.0	F92	Mild reckless or irresponsible behaviour	129	129	F9
Behavioural and emotional disorders with onset occuring in childhood and adolescence	Depressive conduct disorder	F92.0	F92	Increased sociability or over-familiarity	130	130	F9
Behavioural and emotional disorders with onset occuring in childhood and adolescence	Depressive conduct disorder	F92.0	F92	Increased activity	95	95	F9
Behavioural and emotional disorders with onset occuring in childhood and adolescence	Depressive conduct disorder	F92.0	F92	Increased talkativeness	52	52	F9
Behavioural and emotional disorders with onset occuring in childhood and adolescence	Depressive conduct disorder	F92.0	F92	Flight of ideas	131	131	F9
Behavioural and emotional disorders with onset occuring in childhood and adolescence	Depressive conduct disorder	F92.0	F92	Loss of normal social inhibition	132	132	F9
Behavioural and emotional disorders with onset occuring in childhood and adolescence	Depressive conduct disorder	F92.0	F92	Decreased need for sleep	54	54	F9
Behavioural and emotional disorders with onset occuring in childhood and adolescence	Depressive conduct disorder	F92.0	F92	Inflated self-esteem	55	55	F9
Behavioural and emotional disorders with onset occuring in childhood and adolescence	Depressive conduct disorder	F92.0	F92	Grandiosity	133	133	F9
Behavioural and emotional disorders with onset occuring in childhood and adolescence	Depressive conduct disorder	F92.0	F92	Distractibility	4	4	F9
Behavioural and emotional disorders with onset occuring in childhood and adolescence	Depressive conduct disorder	F92.0	F92	Constant changes in activity of plans	135	135	F9
Behavioural and emotional disorders with onset occuring in childhood and adolescence	Depressive conduct disorder	F92.0	F92	Foolhardy or reckless behaviour	136	136	F9
Behavioural and emotional disorders with onset occuring in childhood and adolescence	Depressive conduct disorder	F92.0	F92	Marked sexual energy or sexual indiscretions	137	137	F9
Behavioural and emotional disorders with onset occuring in childhood and adolescence	Depressive conduct disorder	F92.0	F92	Irritability	47	47	F9
Behavioural and emotional disorders with onset occuring in childhood and adolescence	Depressive conduct disorder	F92.0	F92	Abnormal mood, predominantly elevated or expansive	138	138	F9
Behavioural and emotional disorders with onset occuring in childhood and adolescence	Depressive conduct disorder	F92.0	F92	Depressed mood to a degree that is definitely abnormal for the individual	115	115	F9
Behavioural and emotional disorders with onset occuring in childhood and adolescence	Depressive conduct disorder	F92.0	F92	Loss of pleasure in activities that are normally pleasurable	103	103	F9
Behavioural and emotional disorders with onset occuring in childhood and adolescence	Depressive conduct disorder	F92.0	F92	Loss of interest in activities that are normally pleasurable	51	51	F9
Behavioural and emotional disorders with onset occuring in childhood and adolescence	Depressive conduct disorder	F92.0	F92	Decreased energy	49	49	F9
Behavioural and emotional disorders with onset occuring in childhood and adolescence	Depressive conduct disorder	F92.0	F92	Increased fatigability	242	242	F9
Behavioural and emotional disorders with onset occuring in childhood and adolescence	Depressive conduct disorder	F92.0	F92	Loss of confidence or self-esteem	50	50	F9
Behavioural and emotional disorders with onset occuring in childhood and adolescence	Depressive conduct disorder	F92.0	F92	Unreasonable feelings of self-reproach or excessive and inappropriate guilt	117	117	F9
Behavioural and emotional disorders with onset occuring in childhood and adolescence	Depressive conduct disorder	F92.0	F92	Recurrent thoughts of death or suicide	118	118	F9
Behavioural and emotional disorders with onset occuring in childhood and adolescence	Depressive conduct disorder	F92.0	F92	Other suicidal behaviour	119	119	F9
Behavioural and emotional disorders with onset occuring in childhood and adolescence	Depressive conduct disorder	F92.0	F92	Diminished ability to think	120	120	F9
Behavioural and emotional disorders with onset occuring in childhood and adolescence	Depressive conduct disorder	F92.0	F92	Diminished ability to concentrate	53	53	F9
Behavioural and emotional disorders with onset occuring in childhood and adolescence	Depressive conduct disorder	F92.0	F92	Psychomotor agitation	48	48	F9
Behavioural and emotional disorders with onset occuring in childhood and adolescence	Depressive conduct disorder	F92.0	F92	Retardation	32	32	F9
Behavioural and emotional disorders with onset occuring in childhood and adolescence	Depressive conduct disorder	F92.0	F92	Insomnia	28	28	F9
Behavioural and emotional disorders with onset occuring in childhood and adolescence	Depressive conduct disorder	F92.0	F92	Hypersomnia	72	72	F9
Behavioural and emotional disorders with onset occuring in childhood and adolescence	Depressive conduct disorder	F92.0	F92	Restless sleep	121	121	F9
Behavioural and emotional disorders with onset occuring in childhood and adolescence	Depressive conduct disorder	F92.0	F92	Change in appetite with corresponding weight change	122	122	F9
Behavioural and emotional disorders with onset occuring in childhood and adolescence	Depressive conduct disorder	F92.0	F92	Depressive stupor	86	281	F9
Behavioural and emotional disorders with onset occuring in childhood and adolescence	Depressive conduct disorder	F92.0	F92	Delusions	79	79	F9
Behavioural and emotional disorders with onset occuring in childhood and adolescence	Depressive conduct disorder	F92.0	F92	Hallucinations	19	19	F9
Behavioural and emotional disorders with onset occuring in childhood and adolescence	Other mixed disorders of conduct and emotions	F92.8	F92	A perceived ability to cope with the routine responsibilities of everyday life	41	41	F9
Behavioural and emotional disorders with onset occuring in childhood and adolescence	Other mixed disorders of conduct and emotions	F92.8	F92	A sensation of a lump in the throat	157	157	F9
Behavioural and emotional disorders with onset occuring in childhood and adolescence	Other mixed disorders of conduct and emotions	F92.8	F92	Abdominal pain/distress	158	158	F9
Behavioural and emotional disorders with onset occuring in childhood and adolescence	Other mixed disorders of conduct and emotions	F92.8	F92	Abnormal mood, predominantly elevated or expansive	159	159	F9
Behavioural and emotional disorders with onset occuring in childhood and adolescence	Other mixed disorders of conduct and emotions	F92.8	F92	Accelerated heart rate	160	160	F9
Behavioural and emotional disorders with onset occuring in childhood and adolescence	Other mixed disorders of conduct and emotions	F92.8	F92	Aerophagy, hiccough, or burning sensations in chest or epigastrum	161	161	F9
Behavioural and emotional disorders with onset occuring in childhood and adolescence	Other mixed disorders of conduct and emotions	F92.8	F92	Amnesia, either partial or complete, for recent events or problems that were or still are traumatic or stressful	162	162	F9
Behavioural and emotional disorders with onset occuring in childhood and adolescence	Other mixed disorders of conduct and emotions	F92.8	F92	Anger	163	163	F9
Behavioural and emotional disorders with onset occuring in childhood and adolescence	Other mixed disorders of conduct and emotions	F92.8	F92	Anxiety	164	164	F9
Behavioural and emotional disorders with onset occuring in childhood and adolescence	Other mixed disorders of conduct and emotions	F92.8	F92	Apathy	165	165	F9
Behavioural and emotional disorders with onset occuring in childhood and adolescence	Other mixed disorders of conduct and emotions	F92.8	F92	Apparent disorientation	166	166	F9
Behavioural and emotional disorders with onset occuring in childhood and adolescence	Other mixed disorders of conduct and emotions	F92.8	F92	Autonomic arousal attributed to genitourinary system disorder	167	167	F9
Behavioural and emotional disorders with onset occuring in childhood and adolescence	Other mixed disorders of conduct and emotions	F92.8	F92	Autonomic arousal attributed to heart and cardiovascular system disorder	168	168	F9
Behavioural and emotional disorders with onset occuring in childhood and adolescence	Other mixed disorders of conduct and emotions	F92.8	F92	Autonomic arousal attributed to lower gastrointestinal tract disorder	169	169	F9
Behavioural and emotional disorders with onset occuring in childhood and adolescence	Other mixed disorders of conduct and emotions	F92.8	F92	Autonomic arousal attributed to respiratory system disorder	170	170	F9
Behavioural and emotional disorders with onset occuring in childhood and adolescence	Other mixed disorders of conduct and emotions	F92.8	F92	Autonomic arousal attributed to upper gastrointestinal tract disorder	171	171	F9
Behavioural and emotional disorders with onset occuring in childhood and adolescence	Other mixed disorders of conduct and emotions	F92.8	F92	Bad taste in mouth or excessively coated tongue	172	172	F9
Behavioural and emotional disorders with onset occuring in childhood and adolescence	Other mixed disorders of conduct and emotions	F92.8	F92	Blochtiness or discoleration of skin	173	173	F9
Behavioural and emotional disorders with onset occuring in childhood and adolescence	Other mixed disorders of conduct and emotions	F92.8	F92	Blushing	174	174	F9
Behavioural and emotional disorders with onset occuring in childhood and adolescence	Other mixed disorders of conduct and emotions	F92.8	F92	Breathlessness without exertion	175	175	F9
Behavioural and emotional disorders with onset occuring in childhood and adolescence	Other mixed disorders of conduct and emotions	F92.8	F92	Change in appetite with corresponding weight change	176	176	F9
Behavioural and emotional disorders with onset occuring in childhood and adolescence	Other mixed disorders of conduct and emotions	F92.8	F92	Chest pain	177	177	F9
Behavioural and emotional disorders with onset occuring in childhood and adolescence	Other mixed disorders of conduct and emotions	F92.8	F92	Chills	264	285	F9
Behavioural and emotional disorders with onset occuring in childhood and adolescence	Other mixed disorders of conduct and emotions	F92.8	F92	Complains of frequent and loose bowel motions or discharge of fluids from the anus	265	286	F9
Behavioural and emotional disorders with onset occuring in childhood and adolescence	Other mixed disorders of conduct and emotions	F92.8	F92	Complains of vomiting or regugitation of food	266	287	F9
Behavioural and emotional disorders with onset occuring in childhood and adolescence	Other mixed disorders of conduct and emotions	F92.8	F92	Complaints of unusual or copious viginal discharge	267	288	F9
Behavioural and emotional disorders with onset occuring in childhood and adolescence	Other mixed disorders of conduct and emotions	F92.8	F92	Complete or partial loss of ability to perform movements that are normally under voluntary control (including speech)	268	289	F9
Behavioural and emotional disorders with onset occuring in childhood and adolescence	Other mixed disorders of conduct and emotions	F92.8	F92	Constant changes in activity of plans	127	127	F9
Behavioural and emotional disorders with onset occuring in childhood and adolescence	Other mixed disorders of conduct and emotions	F92.8	F92	Crying/Frequent tearfulness	47	47	F9
Behavioural and emotional disorders with onset occuring in childhood and adolescence	Other mixed disorders of conduct and emotions	F92.8	F92	Decreased energy	95	95	F9
Behavioural and emotional disorders with onset occuring in childhood and adolescence	Other mixed disorders of conduct and emotions	F92.8	F92	Decreased need for sleep	63	264	F9
Behavioural and emotional disorders with onset occuring in childhood and adolescence	Other mixed disorders of conduct and emotions	F92.8	F92	Depersonalization	52	52	F9
Behavioural and emotional disorders with onset occuring in childhood and adolescence	Other mixed disorders of conduct and emotions	F92.8	F92	Depressed mood to a degree that is definitely abnormal for the individual	4	4	F9
Behavioural and emotional disorders with onset occuring in childhood and adolescence	Other mixed disorders of conduct and emotions	F92.8	F92	Depressive stupor	53	53	F9
Behavioural and emotional disorders with onset occuring in childhood and adolescence	Other mixed disorders of conduct and emotions	F92.8	F92	Derealization	54	54	F9
Behavioural and emotional disorders with onset occuring in childhood and adolescence	Other mixed disorders of conduct and emotions	F92.8	F92	Despair or hopelessness	128	128	F9
Behavioural and emotional disorders with onset occuring in childhood and adolescence	Other mixed disorders of conduct and emotions	F92.8	F92	Difficulty getting to sleep because of worrying	129	129	F9
Behavioural and emotional disorders with onset occuring in childhood and adolescence	Other mixed disorders of conduct and emotions	F92.8	F92	Difficulty in breathing	130	130	F9
Behavioural and emotional disorders with onset occuring in childhood and adolescence	Other mixed disorders of conduct and emotions	F92.8	F92	Difficulty in concentrating	95	95	F9
Behavioural and emotional disorders with onset occuring in childhood and adolescence	Other mixed disorders of conduct and emotions	F92.8	F92	Difficulty in concentrating, because of worrying or anxiety	52	52	F9
Behavioural and emotional disorders with onset occuring in childhood and adolescence	Other mixed disorders of conduct and emotions	F92.8	F92	Difficulty in falling or staying asleep	131	131	F9
Behavioural and emotional disorders with onset occuring in childhood and adolescence	Other mixed disorders of conduct and emotions	F92.8	F92	Difficulty in swallowing	132	132	F9
Behavioural and emotional disorders with onset occuring in childhood and adolescence	Other mixed disorders of conduct and emotions	F92.8	F92	Diminished ability to concentrate	54	54	F9
Behavioural and emotional disorders with onset occuring in childhood and adolescence	Other mixed disorders of conduct and emotions	F92.8	F92	Diminished ability to think	55	55	F9
Behavioural and emotional disorders with onset occuring in childhood and adolescence	Other mixed disorders of conduct and emotions	F92.8	F92	Discomfort in and around the precordium	133	133	F9
Behavioural and emotional disorders with onset occuring in childhood and adolescence	Other mixed disorders of conduct and emotions	F92.8	F92	Distractibility	4	4	F9
Behavioural and emotional disorders with onset occuring in childhood and adolescence	Other mixed disorders of conduct and emotions	F92.8	F92	Dizziness	135	135	F9
Behavioural and emotional disorders with onset occuring in childhood and adolescence	Other mixed disorders of conduct and emotions	F92.8	F92	Dry mouth	136	136	F9
Behavioural and emotional disorders with onset occuring in childhood and adolescence	Other mixed disorders of conduct and emotions	F92.8	F92	Dysphoria	137	137	F9
Behavioural and emotional disorders with onset occuring in childhood and adolescence	Other mixed disorders of conduct and emotions	F92.8	F92	Dyspnoea (shortness of breath) or hyperventilation	47	47	F9
Behavioural and emotional disorders with onset occuring in childhood and adolescence	Other mixed disorders of conduct and emotions	F92.8	F92	Dysuria or complaints of frequency of micturition	138	138	F9
Behavioural and emotional disorders with onset occuring in childhood and adolescence	Other mixed disorders of conduct and emotions	F92.8	F92	Elevated mood	115	115	F9
Behavioural and emotional disorders with onset occuring in childhood and adolescence	Other mixed disorders of conduct and emotions	F92.8	F92	Epigastric discomfort, churning in the stomach	103	103	F9
Behavioural and emotional disorders with onset occuring in childhood and adolescence	Other mixed disorders of conduct and emotions	F92.8	F92	Exaggerated response to minor suprises or being startled	51	51	F9
Behavioural and emotional disorders with onset occuring in childhood and adolescence	Other mixed disorders of conduct and emotions	F92.8	F92	Exaggerated startle response	49	49	F9
Behavioural and emotional disorders with onset occuring in childhood and adolescence	Other mixed disorders of conduct and emotions	F92.8	F92	Excessive need to talk with parents or deire to return home	242	242	F9
Behavioural and emotional disorders with onset occuring in childhood and adolescence	Other mixed disorders of conduct and emotions	F92.8	F92	Excessive tiredness on mild excertion	50	50	F9
Behavioural and emotional disorders with onset occuring in childhood and adolescence	Other mixed disorders of conduct and emotions	F92.8	F92	Experiencing distress when exposed to circumstances resembling or associated with stressor	117	117	F9
Behavioural and emotional disorders with onset occuring in childhood and adolescence	Other mixed disorders of conduct and emotions	F92.8	F92	Experiencing the obsessive thought or carrying out the compulsive act is not in itself pleasurable	118	118	F9
Behavioural and emotional disorders with onset occuring in childhood and adolescence	Other mixed disorders of conduct and emotions	F92.8	F92	Fear in or avoidance of crowds	119	119	F9
Behavioural and emotional disorders with onset occuring in childhood and adolescence	Other mixed disorders of conduct and emotions	F92.8	F92	Fear in or avoidance of public places	120	120	F9
Behavioural and emotional disorders with onset occuring in childhood and adolescence	Other mixed disorders of conduct and emotions	F92.8	F92	Fear in or avoidance of travelling alone	53	53	F9
Behavioural and emotional disorders with onset occuring in childhood and adolescence	Other mixed disorders of conduct and emotions	F92.8	F92	Fear in or avoidance of travelling away from home	48	48	F9
Behavioural and emotional disorders with onset occuring in childhood and adolescence	Other mixed disorders of conduct and emotions	F92.8	F92	Fear of dying	32	32	F9
Behavioural and emotional disorders with onset occuring in childhood and adolescence	Other mixed disorders of conduct and emotions	F92.8	F92	Fear of losing control	28	28	F9
Behavioural and emotional disorders with onset occuring in childhood and adolescence	Other mixed disorders of conduct and emotions	F92.8	F92	Feeling bloated or full of gas	72	72	F9
Behavioural and emotional disorders with onset occuring in childhood and adolescence	Other mixed disorders of conduct and emotions	F92.8	F92	Feeling bloated, distended, or heavy	121	121	F9
Behavioural and emotional disorders with onset occuring in childhood and adolescence	Other mixed disorders of conduct and emotions	F92.8	F92	Feeling dizzy, unsteady, faint, or light-headed	122	122	F9
Behavioural and emotional disorders with onset occuring in childhood and adolescence	Other mixed disorders of conduct and emotions	F92.8	F92	Feeling keyed up, on edge, or mentally tense	86	281	F9
Behavioural and emotional disorders with onset occuring in childhood and adolescence	Other mixed disorders of conduct and emotions	F92.8	F92	Feeling of chocking	49	49	F9
Behavioural and emotional disorders with onset occuring in childhood and adolescence	Other mixed disorders of conduct and emotions	F92.8	F92	Feeling of hopelessness or despair	82	82	F9
Behavioural and emotional disorders with onset occuring in childhood and adolescence	Other mixed disorders of conduct and emotions	F92.8	F92	Feelings of apprehension about everyday events and problems	28	28	F9
Behavioural and emotional disorders with onset occuring in childhood and adolescence	Other mixed disorders of conduct and emotions	F92.8	F92	Feelings of muscular aches	50	50	F9
Behavioural and emotional disorders with onset occuring in childhood and adolescence	Other mixed disorders of conduct and emotions	F92.8	F92	Feelings of muscular pain	58	58	F9
Behavioural and emotional disorders with onset occuring in childhood and adolescence	Other mixed disorders of conduct and emotions	F92.8	F92	Flight of ideas	51	276	F9
Behavioural and emotional disorders with onset occuring in childhood and adolescence	Other mixed disorders of conduct and emotions	F92.8	F92	Flushing	57	57	F9
Behavioural and emotional disorders with onset occuring in childhood and adolescence	Other mixed disorders of conduct and emotions	F92.8	F92	Foolhardy or reckless behaviour	59	59	F9
Behavioural and emotional disorders with onset occuring in childhood and adolescence	Other mixed disorders of conduct and emotions	F92.8	F92	Getting up frequently during the night to check on, or to sleep near, an attachment figure	205	205	F9
Behavioural and emotional disorders with onset occuring in childhood and adolescence	Other mixed disorders of conduct and emotions	F92.8	F92	Grandiosity	95	95	F9
Behavioural and emotional disorders with onset occuring in childhood and adolescence	Other mixed disorders of conduct and emotions	F92.8	F92	Headache	54	54	F9
Behavioural and emotional disorders with onset occuring in childhood and adolescence	Other mixed disorders of conduct and emotions	F92.8	F92	Hypersomnia	55	55	F9
Behavioural and emotional disorders with onset occuring in childhood and adolescence	Other mixed disorders of conduct and emotions	F92.8	F92	Hypervigilance	206	206	F9
Behavioural and emotional disorders with onset occuring in childhood and adolescence	Other mixed disorders of conduct and emotions	F92.8	F92	Inability to recall, either partially or completely, some important aspect of the period of exposure to the stressor	207	207	F9
Behavioural and emotional disorders with onset occuring in childhood and adolescence	Other mixed disorders of conduct and emotions	F92.8	F92	Inability to relax	52	52	F9
Behavioural and emotional disorders with onset occuring in childhood and adolescence	Other mixed disorders of conduct and emotions	F92.8	F92	Inability to stand unaided	208	208	F9
Behavioural and emotional disorders with onset occuring in childhood and adolescence	Other mixed disorders of conduct and emotions	F92.8	F92	Inappropriate or purposeless overactivity	209	209	F9
Behavioural and emotional disorders with onset occuring in childhood and adolescence	Other mixed disorders of conduct and emotions	F92.8	F92	Increased activity	49	49	F9
Behavioural and emotional disorders with onset occuring in childhood and adolescence	Other mixed disorders of conduct and emotions	F92.8	F92	Increased energy	82	82	F9
Behavioural and emotional disorders with onset occuring in childhood and adolescence	Other mixed disorders of conduct and emotions	F92.8	F92	Increased fatigability	28	28	F9
Behavioural and emotional disorders with onset occuring in childhood and adolescence	Other mixed disorders of conduct and emotions	F92.8	F92	Increased frequency of micturition or dysuria	50	50	F9
Behavioural and emotional disorders with onset occuring in childhood and adolescence	Other mixed disorders of conduct and emotions	F92.8	F92	Increased gregariousness	53	53	F9
Behavioural and emotional disorders with onset occuring in childhood and adolescence	Other mixed disorders of conduct and emotions	F92.8	F92	Increased interest and involvement in sexual and other pleasurable activities	210	210	F9
Behavioural and emotional disorders with onset occuring in childhood and adolescence	Other mixed disorders of conduct and emotions	F92.8	F92	Increased sexual energy	51	276	F9
Behavioural and emotional disorders with onset occuring in childhood and adolescence	Other mixed disorders of conduct and emotions	F92.8	F92	Increased sociability or over-familiarity	64	64	F9
Behavioural and emotional disorders with onset occuring in childhood and adolescence	Other mixed disorders of conduct and emotions	F92.8	F92	Increased talkativeness	211	211	F9
Behavioural and emotional disorders with onset occuring in childhood and adolescence	Other mixed disorders of conduct and emotions	F92.8	F92	Inflated self-esteem	59	59	F9
Behavioural and emotional disorders with onset occuring in childhood and adolescence	Other mixed disorders of conduct and emotions	F92.8	F92	Insomnia	58	58	F9
Behavioural and emotional disorders with onset occuring in childhood and adolescence	Other mixed disorders of conduct and emotions	F92.8	F92	Intense fear or discomfort	57	57	F9
Behavioural and emotional disorders with onset occuring in childhood and adolescence	Other mixed disorders of conduct and emotions	F92.8	F92	Irritability	148	148	F9
Behavioural and emotional disorders with onset occuring in childhood and adolescence	Other mixed disorders of conduct and emotions	F92.8	F92	Irritable mood	149	149	F9
Behavioural and emotional disorders with onset occuring in childhood and adolescence	Other mixed disorders of conduct and emotions	F92.8	F92	Loss of confidence or self-esteem	150	150	F9
Behavioural and emotional disorders with onset occuring in childhood and adolescence	Other mixed disorders of conduct and emotions	F92.8	F92	Loss of interest in activities that are normally pleasurable	151	151	F9
Behavioural and emotional disorders with onset occuring in childhood and adolescence	Other mixed disorders of conduct and emotions	F92.8	F92	Loss of interest in or enjoyment of sex and other pleasurable activities	140	140	F9
Behavioural and emotional disorders with onset occuring in childhood and adolescence	Other mixed disorders of conduct and emotions	F92.8	F92	Loss of normal social inhibition	141	141	F9
Behavioural and emotional disorders with onset occuring in childhood and adolescence	Other mixed disorders of conduct and emotions	F92.8	F92	Loss of pleasure in activities that are normally pleasurable	25	25	F9
Behavioural and emotional disorders with onset occuring in childhood and adolescence	Other mixed disorders of conduct and emotions	F92.8	F92	Loss of self-confidence or feelings of inadequacy	97	97	F9
Behavioural and emotional disorders with onset occuring in childhood and adolescence	Other mixed disorders of conduct and emotions	F92.8	F92	Marked avoidance of the specific object	60	60	F9
Behavioural and emotional disorders with onset occuring in childhood and adolescence	Other mixed disorders of conduct and emotions	F92.8	F92	Marked fear of a specific object or situation not included in agoraphobia (F40.0) or social phobia (F40.1)	142	142	F9
Behavioural and emotional disorders with onset occuring in childhood and adolescence	Other mixed disorders of conduct and emotions	F92.8	F92	Marked sexual energy or sexual indiscretions	143	143	F9
Behavioural and emotional disorders with onset occuring in childhood and adolescence	Other mixed disorders of conduct and emotions	F92.8	F92	Mild reckless or irresponsible behaviour	62	62	F9
Behavioural and emotional disorders with onset occuring in childhood and adolescence	Other mixed disorders of conduct and emotions	F92.8	F92	Misery	29	29	F9
Behavioural and emotional disorders with onset occuring in childhood and adolescence	Other mixed disorders of conduct and emotions	F92.8	F92	Muscle aches	144	144	F9
Behavioural and emotional disorders with onset occuring in childhood and adolescence	Other mixed disorders of conduct and emotions	F92.8	F92	Muscle tension	244	244	F9
Behavioural and emotional disorders with onset occuring in childhood and adolescence	Other mixed disorders of conduct and emotions	F92.8	F92	Narrowing of attention	24	24	F9
Behavioural and emotional disorders with onset occuring in childhood and adolescence	Other mixed disorders of conduct and emotions	F92.8	F92	Nausea	23	23	F9
Behavioural and emotional disorders with onset occuring in childhood and adolescence	Other mixed disorders of conduct and emotions	F92.8	F92	Numbness or tingling sensations	146	146	F9
Behavioural and emotional disorders with onset occuring in childhood and adolescence	Other mixed disorders of conduct and emotions	F92.8	F92	Obsessions and compulsions are acknowledged as originating in the mind of the patient, and are not imposed by outside persons of influences	147	147	F9
Behavioural and emotional disorders with onset occuring in childhood and adolescence	Other mixed disorders of conduct and emotions	F92.8	F92	Obsessions and compulsions are repetitive and unpleasant, and at least one obsession of compulsions that is acknowledges as excessive or unreasonable must be present	233	233	F9
Behavioural and emotional disorders with onset occuring in childhood and adolescence	Other mixed disorders of conduct and emotions	F92.8	F92	Oppositional behaviour	26	26	F9
Behavioural and emotional disorders with onset occuring in childhood and adolescence	Other mixed disorders of conduct and emotions	F92.8	F92	Other suicidal behaviour	67	67	F9
Behavioural and emotional disorders with onset occuring in childhood and adolescence	Other mixed disorders of conduct and emotions	F92.8	F92	Outbursts of anger	37	37	F9
Behavioural and emotional disorders with onset occuring in childhood and adolescence	Other mixed disorders of conduct and emotions	F92.8	F92	Over-optimism or exaggeration of past achievements	61	61	F9
Behavioural and emotional disorders with onset occuring in childhood and adolescence	Other mixed disorders of conduct and emotions	F92.8	F92	Pain in limbs, extremities, or joints	183	183	F9
Behavioural and emotional disorders with onset occuring in childhood and adolescence	Other mixed disorders of conduct and emotions	F92.8	F92	Pains	184	184	F9
Behavioural and emotional disorders with onset occuring in childhood and adolescence	Other mixed disorders of conduct and emotions	F92.8	F92	Palpitations	37	37	F9
Behavioural and emotional disorders with onset occuring in childhood and adolescence	Other mixed disorders of conduct and emotions	F92.8	F92	Partial or complete loss of any or all of the normal cutaneaous sensations over part or all of the body	61	61	F9
Behavioural and emotional disorders with onset occuring in childhood and adolescence	Other mixed disorders of conduct and emotions	F92.8	F92	Partial or complete loss of vision, hearing, or smell	67	67	F9
Behavioural and emotional disorders with onset occuring in childhood and adolescence	Other mixed disorders of conduct and emotions	F92.8	F92	Persistent and distressing complaints of feelings of exhaustion after minor mental effort	185	185	F9
Behavioural and emotional disorders with onset occuring in childhood and adolescence	Other mixed disorders of conduct and emotions	F92.8	F92	Persistent and distressing complaints of feelings of fatigue and bodily weakness after minor physical effort	186	186	F9
Behavioural and emotional disorders with onset occuring in childhood and adolescence	Other mixed disorders of conduct and emotions	F92.8	F92	Persistent anxiety in social situations in which the child is exposed to unfamiliar people, including peers, is manifest by socially avoidant behaviour	6	268	F9
Behavioural and emotional disorders with onset occuring in childhood and adolescence	Other mixed disorders of conduct and emotions	F92.8	F92	Persistent belief of the presence of a maximum of two serious physical diseases	239	239	F9
Behavioural and emotional disorders with onset occuring in childhood and adolescence	Other mixed disorders of conduct and emotions	F92.8	F92	Persistent inappropriate fear of being alone, or otherwise without major attachment figure, at home during the day	187	187	F9
Behavioural and emotional disorders with onset occuring in childhood and adolescence	Other mixed disorders of conduct and emotions	F92.8	F92	Persistent irritability	188	188	F9
Behavioural and emotional disorders with onset occuring in childhood and adolescence	Other mixed disorders of conduct and emotions	F92.8	F92	Persistent preoccupation with a presumed deformity or disfigurement	63	63	F9
Behavioural and emotional disorders with onset occuring in childhood and adolescence	Other mixed disorders of conduct and emotions	F92.8	F92	Persistent reluctance or refusal to go to school because of fear over separation from a major attachment figure or in order to stay at home	71	71	F9
Behavioural and emotional disorders with onset occuring in childhood and adolescence	Other mixed disorders of conduct and emotions	F92.8	F92	Persistent reluctance or refusal to go to sleep without being near an attachment figure	99	99	F9
Behavioural and emotional disorders with onset occuring in childhood and adolescence	Other mixed disorders of conduct and emotions	F92.8	F92	Persistent reluctance or refusal to sleep away from home	189	189	F9
Behavioural and emotional disorders with onset occuring in childhood and adolescence	Other mixed disorders of conduct and emotions	F92.8	F92	Persistent remembering or reliving of stressor in intrusive flashbacks, memories or dreams	190	190	F9
Behavioural and emotional disorders with onset occuring in childhood and adolescence	Other mixed disorders of conduct and emotions	F92.8	F92	Pessimism about the future or brooding over the past	78	78	F9
Behavioural and emotional disorders with onset occuring in childhood and adolescence	Other mixed disorders of conduct and emotions	F92.8	F92	Possession disorder	53	53	F9
Behavioural and emotional disorders with onset occuring in childhood and adolescence	Other mixed disorders of conduct and emotions	F92.8	F92	Preoccupation with belief and symptoms causes persistent distress and leads the patient to seek medical treatment or investigations	47	47	F9
Behavioural and emotional disorders with onset occuring in childhood and adolescence	Other mixed disorders of conduct and emotions	F92.8	F92	Preoccupation with the symptoms causes persistent distress and leads the patient to seek repeated consultations or sets of investigations with either primary care or specialist doctors	28	28	F9
Behavioural and emotional disorders with onset occuring in childhood and adolescence	Other mixed disorders of conduct and emotions	F92.8	F92	Psychomotor agitation	192	192	F9
Behavioural and emotional disorders with onset occuring in childhood and adolescence	Other mixed disorders of conduct and emotions	F92.8	F92	Recurrent thoughts of death or suicide	193	193	F9
Behavioural and emotional disorders with onset occuring in childhood and adolescence	Other mixed disorders of conduct and emotions	F92.8	F92	Reduced energy	194	194	F9
Behavioural and emotional disorders with onset occuring in childhood and adolescence	Other mixed disorders of conduct and emotions	F92.8	F92	Reduced talkativeness	195	195	F9
Behavioural and emotional disorders with onset occuring in childhood and adolescence	Other mixed disorders of conduct and emotions	F92.8	F92	Regression	58	58	F9
Behavioural and emotional disorders with onset occuring in childhood and adolescence	Other mixed disorders of conduct and emotions	F92.8	F92	Repeated nightmares involving themes of separation	196	196	F9
Behavioural and emotional disorders with onset occuring in childhood and adolescence	Other mixed disorders of conduct and emotions	F92.8	F92	Reported frequent bowel movements	197	197	F9
Behavioural and emotional disorders with onset occuring in childhood and adolescence	Other mixed disorders of conduct and emotions	F92.8	F92	Restless sleep	11	275	F9
Behavioural and emotional disorders with onset occuring in childhood and adolescence	Other mixed disorders of conduct and emotions	F92.8	F92	Retardation	88	88	F9
Behavioural and emotional disorders with onset occuring in childhood and adolescence	Other mixed disorders of conduct and emotions	F92.8	F92	Sharpened or unusually creative thinking	64	64	F9
Behavioural and emotional disorders with onset occuring in childhood and adolescence	Other mixed disorders of conduct and emotions	F92.8	F92	Significant emotional distress is caused by the avoidance or the anxiety symptoms, and the individual recognizes that these are excessive or unreasonable	198	198	F9
Behavioural and emotional disorders with onset occuring in childhood and adolescence	Other mixed disorders of conduct and emotions	F92.8	F92	Significant emotional distress is caused by the symptoms or by the avoidance, and the individual recognized that these are excessive or unreasonable	199	199	F9
Behavioural and emotional disorders with onset occuring in childhood and adolescence	Other mixed disorders of conduct and emotions	F92.8	F92	Social withdrawal	200	200	F9
Behavioural and emotional disorders with onset occuring in childhood and adolescence	Other mixed disorders of conduct and emotions	F92.8	F92	Stomach pain	201	201	F9
Behavioural and emotional disorders with onset occuring in childhood and adolescence	Other mixed disorders of conduct and emotions	F92.8	F92	Sweating	202	202	F9
Behavioural and emotional disorders with onset occuring in childhood and adolescence	Other mixed disorders of conduct and emotions	F92.8	F92	Symptoms are restricted to, or predominate in, the feared situation or contenplation of the feared situation	203	203	F9
Behavioural and emotional disorders with onset occuring in childhood and adolescence	Other mixed disorders of conduct and emotions	F92.8	F92	Tantrums	28	28	F9
Behavioural and emotional disorders with onset occuring in childhood and adolescence	Other mixed disorders of conduct and emotions	F92.8	F92	Tension headaches	47	47	F9
Behavioural and emotional disorders with onset occuring in childhood and adolescence	Other mixed disorders of conduct and emotions	F92.8	F92	The child exhibits self-consciousness, embarrassment, or overconcern about the appropraiteness of his or her behaviour when interacting with unfamiliar figures	88	88	F9
Behavioural and emotional disorders with onset occuring in childhood and adolescence	Other mixed disorders of conduct and emotions	F92.8	F92	The child has abnormally intense negative feelings towards an immediately younger sibling	53	53	F9
Behavioural and emotional disorders with onset occuring in childhood and adolescence	Other mixed disorders of conduct and emotions	F92.8	F92	The individual breaks into someone else's house, building, or car	65	65	F9
Behavioural and emotional disorders with onset occuring in childhood and adolescence	Other mixed disorders of conduct and emotions	F92.8	F92	The individual commits a crime involving confrontation with the victim	78	78	F9
Behavioural and emotional disorders with onset occuring in childhood and adolescence	Other mixed disorders of conduct and emotions	F92.8	F92	The individual destroys the property of others	87	270	F9
Behavioural and emotional disorders with onset occuring in childhood and adolescence	Other mixed disorders of conduct and emotions	F92.8	F92	The individual exhibits physical cruelty to animals	212	212	F9
Behavioural and emotional disorders with onset occuring in childhood and adolescence	Other mixed disorders of conduct and emotions	F92.8	F92	The individual exhibits physical cruelty to other people	87	271	F9
Behavioural and emotional disorders with onset occuring in childhood and adolescence	Other mixed disorders of conduct and emotions	F92.8	F92	The individual exhibits sudden and unexpected spasmodic movements, closely resembling any of the variety of epileptic seizure, but not followed by loss of consciesness	86	282	F9
Behavioural and emotional disorders with onset occuring in childhood and adolescence	Other mixed disorders of conduct and emotions	F92.8	F92	The individual experiences recurrent panic attacks that are not consitently associated with a specific situation or object and that often occur spontaneously. The panic attacks are not associated with marked exertion or with exposure to dangerous or life-thretening situations	214	214	F9
Behavioural and emotional disorders with onset occuring in childhood and adolescence	Other mixed disorders of conduct and emotions	F92.8	F92	The individual forces another person into sexual activity	215	215	F9
Behavioural and emotional disorders with onset occuring in childhood and adolescence	Other mixed disorders of conduct and emotions	F92.8	F92	The individual frequently bullies others	217	217	F9
Behavioural and emotional disorders with onset occuring in childhood and adolescence	Other mixed disorders of conduct and emotions	F92.8	F92	The individual frequently initiates physical fights	218	218	F9
Behavioural and emotional disorders with onset occuring in childhood and adolescence	Other mixed disorders of conduct and emotions	F92.8	F92	The individual has run away from parental or parental surrogate home at least twice or has run away once for more than a single nights	14	14	F9
Behavioural and emotional disorders with onset occuring in childhood and adolescence	Other mixed disorders of conduct and emotions	F92.8	F92	The individual has unsually frequent or severe temper tantrums for his or her developmental level	219	219	F9
Behavioural and emotional disorders with onset occuring in childhood and adolescence	Other mixed disorders of conduct and emotions	F92.8	F92	The individual has used a weapon that can cause serious physical harm to others	220	220	F9
Behavioural and emotional disorders with onset occuring in childhood and adolescence	Other mixed disorders of conduct and emotions	F92.8	F92	The individual is frequently traunt form school	221	221	F9
Behavioural and emotional disorders with onset occuring in childhood and adolescence	Other mixed disorders of conduct and emotions	F92.8	F92	The individual is often "touchy" or easily annoyed by others	68	68	F9
Behavioural and emotional disorders with onset occuring in childhood and adolescence	Other mixed disorders of conduct and emotions	F92.8	F92	The individual is often angry or resentful	69	69	F9
Behavioural and emotional disorders with onset occuring in childhood and adolescence	Other mixed disorders of conduct and emotions	F92.8	F92	The individual is often spiteful or vindictive	222	266	F9
Behavioural and emotional disorders with onset occuring in childhood and adolescence	Other mixed disorders of conduct and emotions	F92.8	F92	The individual manifests a persistent or recurrent fear (phobia) that is developmentally phase-appropriate (or was so at the time of onset) but that is abnormal in degree [É]	223	223	F9
Behavioural and emotional disorders with onset occuring in childhood and adolescence	Other mixed disorders of conduct and emotions	F92.8	F92	The individual often actively refuses adults' requests or defies rules	234	234	F9
Behavioural and emotional disorders with onset occuring in childhood and adolescence	Other mixed disorders of conduct and emotions	F92.8	F92	The individual often argues with adults	224	224	F9
Behavioural and emotional disorders with onset occuring in childhood and adolescence	Other mixed disorders of conduct and emotions	F92.8	F92	The individual often blames ither for his or her own mistakes or misbehaviour	225	225	F9
Behavioural and emotional disorders with onset occuring in childhood and adolescence	Other mixed disorders of conduct and emotions	F92.8	F92	The individual often lies or breaks promises to obtain goods or favours or to avoid obligations	62	62	F9
Behavioural and emotional disorders with onset occuring in childhood and adolescence	Other mixed disorders of conduct and emotions	F92.8	F92	The individual often stays out after dark despite parental prohibition	70	70	F9
Behavioural and emotional disorders with onset occuring in childhood and adolescence	Other mixed disorders of conduct and emotions	F92.8	F92	The individual often, apparently deliberately, does things that annoy other people	226	226	F9
Behavioural and emotional disorders with onset occuring in childhood and adolescence	Other mixed disorders of conduct and emotions	F92.8	F92	The individual sets fires with a risk or intention of causing serious damage	227	227	F9
Behavioural and emotional disorders with onset occuring in childhood and adolescence	Other mixed disorders of conduct and emotions	F92.8	F92	The individual steals objects of non-trival value without confronting the victim, either within the home or outside	228	228	F9
Behavioural and emotional disorders with onset occuring in childhood and adolescence	Other mixed disorders of conduct and emotions	F92.8	F92	The individual undertakes an unexpected yet organized journey away from home or from the ordinary places of work and social activities, during which self-care is largely maintained	229	229	F9
Behavioural and emotional disorders with onset occuring in childhood and adolescence	Other mixed disorders of conduct and emotions	F92.8	F92	The patient is unable to recover form the symptoms by means of rest, relaxation, or entertainment	67	67	F9
Behavioural and emotional disorders with onset occuring in childhood and adolescence	Other mixed disorders of conduct and emotions	F92.8	F92	The patient must exhibit an actual or preferred avoidance of circumstances resembling or associated with the stressor, which was not present before exposure to the stressor	230	230	F9
Behavioural and emotional disorders with onset occuring in childhood and adolescence	Other mixed disorders of conduct and emotions	F92.8	F92	The patient tries to resist the obsessions and compulsions. At least one obsession or compulsions that is unsuccessfully resisted must be present	231	231	F9
Behavioural and emotional disorders with onset occuring in childhood and adolescence	Other mixed disorders of conduct and emotions	F92.8	F92	There is amnesia, either partial or complete, for the journey	68	68	F9
Behavioural and emotional disorders with onset occuring in childhood and adolescence	Other mixed disorders of conduct and emotions	F92.8	F92	There is persistent refusal to accept medical reassurance that there is no adequate physical cause for the physical symptoms	69	69	F9
Behavioural and emotional disorders with onset occuring in childhood and adolescence	Other mixed disorders of conduct and emotions	F92.8	F92	There is persistent severe and distressing pain, in any part of the body, which cannot be explained adequately by evidence of a physiologicfal process or a physical disorder, and which is consistently the main focus of the patient's attention	140	140	F9
Behavioural and emotional disorders with onset occuring in childhood and adolescence	Other mixed disorders of conduct and emotions	F92.8	F92	There is profound diminution or absence of voluntary movements and speech and of normal responsiveness to light, noise, and touch	25	25	F9
Behavioural and emotional disorders with onset occuring in childhood and adolescence	Other mixed disorders of conduct and emotions	F92.8	F92	There is significant interference with social (including peer) relatiuonships, which are consequentely restricted	60	60	F9
Behavioural and emotional disorders with onset occuring in childhood and adolescence	Other mixed disorders of conduct and emotions	F92.8	F92	Trance, shown by a) loss of the usual sense of personal identity; b) narrowing of awareness of immediate surroundings; c) limitation of movements, postured, and speech to repetition of small repertoire	233	233	F9
Behavioural and emotional disorders with onset occuring in childhood and adolescence	Other mixed disorders of conduct and emotions	F92.8	F92	Trembling or shaking	154	154	F9
Behavioural and emotional disorders with onset occuring in childhood and adolescence	Other mixed disorders of conduct and emotions	F92.8	F92	Uncontrollable and excessive grief (judges by local standards)	222	222	F9
Behavioural and emotional disorders with onset occuring in childhood and adolescence	Other mixed disorders of conduct and emotions	F92.8	F92	Underactivity	96	96	F9
Behavioural and emotional disorders with onset occuring in childhood and adolescence	Other mixed disorders of conduct and emotions	F92.8	F92	Unpleasant numbness or tingling sensations	62	62	F9
Behavioural and emotional disorders with onset occuring in childhood and adolescence	Other mixed disorders of conduct and emotions	F92.8	F92	unpleasant sensations in or around the genitals	235	235	F9
Behavioural and emotional disorders with onset occuring in childhood and adolescence	Other mixed disorders of conduct and emotions	F92.8	F92	Unrealistic and persistent worry about possible harm befalling major attachment figures or about the loss of such figures	236	236	F9
Behavioural and emotional disorders with onset occuring in childhood and adolescence	Other mixed disorders of conduct and emotions	F92.8	F92	Unrealistic and persistent worry that some untoward event will separate the child from a major attachment figure	237	237	F9
Behavioural and emotional disorders with onset occuring in childhood and adolescence	Other mixed disorders of conduct and emotions	F92.8	F92	Unreasonable feelings of self-reproach or excessive and inappropriate guilt			F9
Behavioural and emotional disorders with onset occuring in childhood and adolescence	Other mixed disorders of conduct and emotions	F92.8	F92	Various or variable degrees of incoordination or ataxia	70	70	F9
Behavioural and emotional disorders with onset occuring in childhood and adolescence	Other mixed disorders of conduct and emotions	F92.8	F92	Verbal aggression	222	267	F9
Behavioural and emotional disorders with onset occuring in childhood and adolescence	Other mixed disorders of conduct and emotions	F92.8	F92	Vomiting	240	240	F9
Behavioural and emotional disorders with onset occuring in childhood and adolescence	Other mixed disorders of conduct and emotions	F92.8	F92	Attention-seeking	277	277	F9
Behavioural and emotional disorders with onset occuring in childhood and adolescence	Separation anxiety disorder of childhood	F93.0	F93	Unrealistic and persistent worry about possible harm befalling major attachment figures or about the loss of such figures	245	245	F9
Behavioural and emotional disorders with onset occuring in childhood and adolescence	Separation anxiety disorder of childhood	F93.0	F93	Unrealistic and persistent worry that some untoward event will separate the child from a major attachment figure	246	246	F9
Behavioural and emotional disorders with onset occuring in childhood and adolescence	Separation anxiety disorder of childhood	F93.0	F93	Persistent reluctance or refusal to go to school because of fear over separation from a major attachment figure or in order to stay at home	247	247	F9
Behavioural and emotional disorders with onset occuring in childhood and adolescence	Separation anxiety disorder of childhood	F93.0	F93	Persistent reluctance or refusal to go to sleep without being near an attachment figure	248	248	F9
Behavioural and emotional disorders with onset occuring in childhood and adolescence	Separation anxiety disorder of childhood	F93.0	F93	Getting up frequently during the night to check on, or to sleep near, an attachment figure	249	249	F9
Behavioural and emotional disorders with onset occuring in childhood and adolescence	Separation anxiety disorder of childhood	F93.0	F93	Persistent reluctance or refusal to sleep away from home	250	250	F9
Behavioural and emotional disorders with onset occuring in childhood and adolescence	Separation anxiety disorder of childhood	F93.0	F93	Persistent inappropriate fear of being alone, or otherwise without major attachment figure, at home during the day	251	251	F9
Behavioural and emotional disorders with onset occuring in childhood and adolescence	Separation anxiety disorder of childhood	F93.0	F93	Repeated nightmares involving themes of separation	252	252	F9
Behavioural and emotional disorders with onset occuring in childhood and adolescence	Separation anxiety disorder of childhood	F93.0	F93	Nausea	29	29	F9
Behavioural and emotional disorders with onset occuring in childhood and adolescence	Separation anxiety disorder of childhood	F93.0	F93	Stomache	253	253	F9
Behavioural and emotional disorders with onset occuring in childhood and adolescence	Separation anxiety disorder of childhood	F93.0	F93	Headache	39	39	F9
Behavioural and emotional disorders with onset occuring in childhood and adolescence	Separation anxiety disorder of childhood	F93.0	F93	Vomiting	30	30	F9
Behavioural and emotional disorders with onset occuring in childhood and adolescence	Separation anxiety disorder of childhood	F93.0	F93	Anxiety	22	22	F9
Behavioural and emotional disorders with onset occuring in childhood and adolescence	Separation anxiety disorder of childhood	F93.0	F93	Crying/Frequent tearfulness	254	254	F9
Behavioural and emotional disorders with onset occuring in childhood and adolescence	Separation anxiety disorder of childhood	F93.0	F93	Tantrums	41	41	F9
Behavioural and emotional disorders with onset occuring in childhood and adolescence	Separation anxiety disorder of childhood	F93.0	F93	Excessive need to talk with parents or deire to return home	255	255	F9
Behavioural and emotional disorders with onset occuring in childhood and adolescence	Separation anxiety disorder of childhood	F93.0	F93	Misery	256	256	F9
Behavioural and emotional disorders with onset occuring in childhood and adolescence	Separation anxiety disorder of childhood	F93.0	F93	Apathy	2	2	F9
Behavioural and emotional disorders with onset occuring in childhood and adolescence	Separation anxiety disorder of childhood	F93.0	F93	Social withdrawal	58	58	F9
Behavioural and emotional disorders with onset occuring in childhood and adolescence	Phobic anxiety disorder of childhood	F93.1	F93	The individual manifests a persistent or recurrent fear (phobia) that is developmentally phase-appropriate (or was so at the time of onset) but that is abnormal in degree [É]	257	257	F9
Behavioural and emotional disorders with onset occuring in childhood and adolescence	Social anxiety disorder of childhood	F93.2	F93	Persistent anxiety in social situations in which the child is exposed to unfamiliar people, including peers, is manifest by socially avoidant behaviour	258	258	F9
Behavioural and emotional disorders with onset occuring in childhood and adolescence	Social anxiety disorder of childhood	F93.2	F93	The child exhibits self-consciousness, embarrassment, or overconcern about the appropraiteness of his or her behaviour when interacting with unfamiliar figures	259	259	F9
Behavioural and emotional disorders with onset occuring in childhood and adolescence	Social anxiety disorder of childhood	F93.2	F93	There is significant interference with social (including peer) relatiuonships, which are consequentely restricted	260	260	F9
Behavioural and emotional disorders with onset occuring in childhood and adolescence	Sibling rivalry disorder	F93.3	F93	The child has abnormally intense negative feelings towards an immediately younger sibling	261	261	F9
Behavioural and emotional disorders with onset occuring in childhood and adolescence	Sibling rivalry disorder	F93.3	F93	Regression	262	262	F9
Behavioural and emotional disorders with onset occuring in childhood and adolescence	Sibling rivalry disorder	F93.3	F93	Tantrums	41	41	F9
Behavioural and emotional disorders with onset occuring in childhood and adolescence	Sibling rivalry disorder	F93.3	F93	Dysphoria	46	46	F9
Behavioural and emotional disorders with onset occuring in childhood and adolescence	Sibling rivalry disorder	F93.3	F93	Insomnia	28	28	F9
Behavioural and emotional disorders with onset occuring in childhood and adolescence	Sibling rivalry disorder	F93.3	F93	Hypersomnia	72	72	F9
Behavioural and emotional disorders with onset occuring in childhood and adolescence	Sibling rivalry disorder	F93.3	F93	Restless sleep	121	121	F9
Behavioural and emotional disorders with onset occuring in childhood and adolescence	Sibling rivalry disorder	F93.3	F93	Oppositional behaviour	263	263	F9
Behavioural and emotional disorders with onset occuring in childhood and adolescence	Sibling rivalry disorder	F93.3	F93	Attention-seeking	277	277	F9
Behavioural and emotional disorders with onset occuring in childhood and adolescence	Elective mutism	F94.0	F94	Language comprehension as assessed on individually administered standardized tests, is within the 2 standard deviations limit for the child's age	74	74	F9
Behavioural and emotional disorders with onset occuring in childhood and adolescence	Elective mutism	F94.0	F94	Language expression, as assessed on individually administered standardized tests, is within the 2 standard deviations limit for the child's age			F9
Behavioural and emotional disorders with onset occuring in childhood and adolescence	Elective mutism	F94.0	F94	There is demonstrable evidence of a consistent failure to speak in specific social situations in which the child would be expected to speak, despite speaking in other situations			F9
Behavioural and emotional disorders with onset occuring in childhood and adolescence	Reactive attachment disorder of childhood	F94.1	F94	The child exhibits strongly contradictory or ambivalent social responses that extend across social situations			F9
Behavioural and emotional disorders with onset occuring in childhood and adolescence	Reactive attachment disorder of childhood	F94.1	F94	Lack of emotional responsiveness	83	83	F9
Behavioural and emotional disorders with onset occuring in childhood and adolescence	Reactive attachment disorder of childhood	F94.1	F94	Social withdrawal	58	58	F9
Behavioural and emotional disorders with onset occuring in childhood and adolescence	Reactive attachment disorder of childhood	F94.1	F94	Agressive responses tot the child's own or other's distress			F9
Behavioural and emotional disorders with onset occuring in childhood and adolescence	Reactive attachment disorder of childhood	F94.1	F94	Fearful hypervigilance	65	65	F9
Behavioural and emotional disorders with onset occuring in childhood and adolescence	Disinhibitted attachment disorder of childhood	F94.2	F94	An abnormal (relative) lack of selectivity in the people from whom comfort is sought			F9
Behavioural and emotional disorders with onset occuring in childhood and adolescence	Disinhibitted attachment disorder of childhood	F94.2	F94	Social interactions with unfamiliar people are poorly modulated	191		F9
Behavioural and emotional disorders with onset occuring in childhood and adolescence	Disinhibitted attachment disorder of childhood	F94.2	F94	Generally clinging behaviour in infancy			F9
Behavioural and emotional disorders with onset occuring in childhood and adolescence	Disinhibitted attachment disorder of childhood	F94.2	F94	Attention-seeking			F9
Behavioural and emotional disorders with onset occuring in childhood and adolescence	Disinhibitted attachment disorder of childhood	F94.2	F94	The general lack of situation-specificty in the above features must be clear			F9
Behavioural and emotional disorders with onset occuring in childhood and adolescence	Transient tic disorder	F95.0	F95	Single or multiple motor or vocal tic(s) or both [É]			F9
Behavioural and emotional disorders with onset occuring in childhood and adolescence	Nonorganic enuresis	F98.0	F98	Involuntary or intentional voiding of uring into bed or clothes [É]			F9
Behavioural and emotional disorders with onset occuring in childhood and adolescence	Nonorganic encopresis	F98.1	F98	The child repeatedly passes faeces in places inappropraite for the purpose, either involunatry or voluntary			F9
Behavioural and emotional disorders with onset occuring in childhood and adolescence	Feeding disorder of infancy and childhood	F98.2	F98	There is persistent failure to eat adequately, or persistent rumination or reguritation of food			F9
Behavioural and emotional disorders with onset occuring in childhood and adolescence	Feeding disorder of infancy and childhood	F98.2	F98	Failure to gain weight			F9
Behavioural and emotional disorders with onset occuring in childhood and adolescence	Feeding disorder of infancy and childhood	F98.2	F98	Weight loss	90	90	F9
Behavioural and emotional disorders with onset occuring in childhood and adolescence	Feeding disorder of infancy and childhood	F98.2	F98	Significant health problem			F9
Behavioural and emotional disorders with onset occuring in childhood and adolescence	Pica of infancy and childhood	F98.3	F98	There is persistent or recurrent eating of non-nutritive substances [É]			F9
Behavioural and emotional disorders with onset occuring in childhood and adolescence	Stereotyped movement disorders	F98.4	F98	The child exhibits stereotyped movements to an extent that either causes physical injury or merkedly interferes with normal activities			F9
Behavioural and emotional disorders with onset occuring in childhood and adolescence	Stuttering [stammering]	F98.5	F98	Stuttering is persistent or recurrent and sufficiently severe to cause marked disruption of the fluency of speech			F9
Behavioural and emotional disorders with onset occuring in childhood and adolescence	Cluttering	F98.6	F98	Cluttering is persistent or recurrent and sufficiently severe to reduce significantly the intelligibility of speech			F9
Schizophrenia, schizotypal and delusional disorders	Acute polymorphic psychotic disorder without symptoms of schizophrenia	F23.0	F23	Acute onset of the psychotic symptoms			F2
Schizophrenia, schizotypal and delusional disorders	Acute polymorphic psychotic disorder without symptoms of schizophrenia	F23.0	F23	Delusions			F2
Schizophrenia, schizotypal and delusional disorders	Acute polymorphic psychotic disorder without symptoms of schizophrenia	F23.0	F23	Hallucinations			F2
Schizophrenia, schizotypal and delusional disorders	Acute polymorphic psychotic disorder without symptoms of schizophrenia	F23.0	F23	Neologisms, breaks, or interpolations in the train of thought, resulting in incoherence or irrelevant speech			F2
Schizophrenia, schizotypal and delusional disorders	Acute polymorphic psychotic disorder without symptoms of schizophrenia	F23.0	F23	No evidence of recent psychoactive substance use			F2
Schizophrenia, schizotypal and delusional disorders	Acute polymorphic psychotic disorder without symptoms of schizophrenia	F23.0	F23	The symptomatology is rapidly changing in both type and intensity from day to day or within the same day.			F2
Schizophrenia, schizotypal and delusional disorders	Acute polymorphic psychotic disorder without symptoms of schizophrenia	F23.0	F23	The presence of any type of either hallucinations or delusions, for at least several hours, at any time since the onset of the disorder.			F2
Schizophrenia, schizotypal and delusional disorders	Acute polymorphic psychotic disorder without symptoms of schizophrenia	F23.0	F23	Emotional lability			F2
Schizophrenia, schizotypal and delusional disorders	Acute polymorphic psychotic disorder without symptoms of schizophrenia	F23.0	F23	Perplexity, or misidentification of people or places			F2
Schizophrenia, schizotypal and delusional disorders	Acute polymorphic psychotic disorder without symptoms of schizophrenia	F23.0	F23	Increased or decreased motility, to a marked degree			F2
Schizophrenia, schizotypal and delusional disorders	Acute polymorphic psychotic disorder without symptoms of schizophrenia	F23.0	F23	The total duration of the disorder does not exceed three months.			F2
Schizophrenia, schizotypal and delusional disorders	Acute polymorphic psychotic disorder with symptoms of schizophrenia	F23.1	F23	Acute onset of the psychotic symptoms			F2
Schizophrenia, schizotypal and delusional disorders	Acute polymorphic psychotic disorder with symptoms of schizophrenia	F23.1	F23	Delusions			F2
Schizophrenia, schizotypal and delusional disorders	Acute polymorphic psychotic disorder with symptoms of schizophrenia	F23.1	F23	Hallucinations			F2
Schizophrenia, schizotypal and delusional disorders	Acute polymorphic psychotic disorder with symptoms of schizophrenia	F23.1	F23	Neologisms, breaks, or interpolations in the train of thought, resulting in incoherence or irrelevant speech			F2
Schizophrenia, schizotypal and delusional disorders	Acute polymorphic psychotic disorder with symptoms of schizophrenia	F23.1	F23	No evidence of recent psychoactive substance use			F2
Schizophrenia, schizotypal and delusional disorders	Acute polymorphic psychotic disorder with symptoms of schizophrenia	F23.1	F23	The symptomatology is rapidly changing in both type and intensity from day to day or within the same day.			F2
Schizophrenia, schizotypal and delusional disorders	Acute polymorphic psychotic disorder with symptoms of schizophrenia	F23.1	F23	The presence of any type of either hallucinations or delusions, for at least several hours, at any time since the onset of the disorder.			F2
Schizophrenia, schizotypal and delusional disorders	Acute polymorphic psychotic disorder with symptoms of schizophrenia	F23.1	F23	Emotional lability			F2
Schizophrenia, schizotypal and delusional disorders	Acute polymorphic psychotic disorder with symptoms of schizophrenia	F23.1	F23	Perplexity, or misidentification of people or places			F2
Schizophrenia, schizotypal and delusional disorders	Acute polymorphic psychotic disorder with symptoms of schizophrenia	F23.1	F23	Increased or decreased motility, to a marked degree			F2
Schizophrenia, schizotypal and delusional disorders	Acute polymorphic psychotic disorder with symptoms of schizophrenia	F23.1	F23	Thought echo, thought insertion or withdrawal, thought broadcasting			F2
Schizophrenia, schizotypal and delusional disorders	Acute polymorphic psychotic disorder with symptoms of schizophrenia	F23.1	F23	Delusions of control, influence, or passivity			F2
Schizophrenia, schizotypal and delusional disorders	Acute polymorphic psychotic disorder with symptoms of schizophrenia	F23.1	F23	Hallucinatory voices			F2
Schizophrenia, schizotypal and delusional disorders	Acute polymorphic psychotic disorder with symptoms of schizophrenia	F23.1	F23	Catatonic posturing			F2
Schizophrenia, schizotypal and delusional disorders	Acute polymorphic psychotic disorder with symptoms of schizophrenia	F23.1	F23	Negativism			F2
Schizophrenia, schizotypal and delusional disorders	Acute polymorphic psychotic disorder with symptoms of schizophrenia	F23.1	F23	Stupor			F2
Schizophrenia, schizotypal and delusional disorders	Acute polymorphic psychotic disorder with symptoms of schizophrenia	F23.1	F23	Mutism			F2
Schizophrenia, schizotypal and delusional disorders	Acute polymorphic psychotic disorder with symptoms of schizophrenia	F23.1	F23	Excitement			F2
Schizophrenia, schizotypal and delusional disorders	Acute polymorphic psychotic disorder with symptoms of schizophrenia	F23.1	F23	Rigidity			F2
Schizophrenia, schizotypal and delusional disorders	Acute polymorphic psychotic disorder with symptoms of schizophrenia	F23.1	F23	Waxy flexibility			F2
Schizophrenia, schizotypal and delusional disorders	Acute polymorphic psychotic disorder with symptoms of schizophrenia	F23.1	F23	Apathy			F2
Schizophrenia, schizotypal and delusional disorders	Acute polymorphic psychotic disorder with symptoms of schizophrenia	F23.1	F23	Paucity of speech			F2
Schizophrenia, schizotypal and delusional disorders	Acute polymorphic psychotic disorder with symptoms of schizophrenia	F23.1	F23	Definite and sustained incongruity or inappropriateness of affect			F2
Schizophrenia, schizotypal and delusional disorders	Acute polymorphic psychotic disorder with symptoms of schizophrenia	F23.1	F23	Schizophrenic symptoms present for the majority of time since the onset of disorder			F2
Schizophrenia, schizotypal and delusional disorders	Acute polymorphic psychotic disorder with symptoms of schizophrenia	F23.1	F23	The symptoms of schizophrenia do not persist for more than one month.			F2
Schizophrenia, schizotypal and delusional disorders	Acute schizophrenia-like psychotic disorder	F23.2	F23	Acute onset of the psychotic symptoms			F2
Schizophrenia, schizotypal and delusional disorders	Acute schizophrenia-like psychotic disorder	F23.2	F23	Delusions			F2
Schizophrenia, schizotypal and delusional disorders	Acute schizophrenia-like psychotic disorder	F23.2	F23	Hallucinations			F2
Schizophrenia, schizotypal and delusional disorders	Acute schizophrenia-like psychotic disorder	F23.2	F23	Neologisms, breaks, or interpolations in the train of thought, resulting in incoherence or irrelevant speech			F2
Schizophrenia, schizotypal and delusional disorders	Acute schizophrenia-like psychotic disorder	F23.2	F23	No evidence of recent psychoactive substance use			F2
Schizophrenia, schizotypal and delusional disorders	Acute schizophrenia-like psychotic disorder	F23.2	F23	The criteria for schizophrenia (F20.0 - F20.3) are met, with exception of the duration criterium.			F2
Schizophrenia, schizotypal and delusional disorders	Acute schizophrenia-like psychotic disorder	F23.2	F23	The total duration of the disorder does not exceed one month.			F2
Schizophrenia, schizotypal and delusional disorders	Other acute predominantly delusional psychotic disorder	F23.3	F23	Acute onset of the psychotic symptoms			F2
Schizophrenia, schizotypal and delusional disorders	Other acute predominantly delusional psychotic disorder	F23.3	F23	Delusions			F2
Schizophrenia, schizotypal and delusional disorders	Other acute predominantly delusional psychotic disorder	F23.3	F23	Hallucinations			F2
Schizophrenia, schizotypal and delusional disorders	Other acute predominantly delusional psychotic disorder	F23.3	F23	Neologisms, breaks, or interpolations in the train of thought, resulting in incoherence or irrelevant speech			F2
Schizophrenia, schizotypal and delusional disorders	Other acute predominantly delusional psychotic disorder	F23.3	F23	No evidence of recent psychoactive substance use			F2
Schizophrenia, schizotypal and delusional disorders	Other acute predominantly delusional psychotic disorder	F23.3	F23	Relatively stable delusions and/or hallucinations are present, but they do not fulfil the symptomatic criteria for schizophrenia (F20.0 - F20.3).			F2
Schizophrenia, schizotypal and delusional disorders	Other acute predominantly delusional psychotic disorder	F23.3	F23	The total duration of the disorder does not exceed three months.			F2
Behavioural syndromes associated with psychological disturbances and physical factors	Abuse of non-dependence-producing substances	F55	F55	A wide variety of medicaments and folk remedies may be involved, but the particularly important groups are: (a) psychotropic drugs that do not produce dependence, such as antidepressants; (b) laxatives, and (c) analgesics that may be purchased without medical prescription, such as aspirin and paracetamol,. Other: Antacids monamine oxidase inhibitors, Vitamins, Steroids or hormones, Specific herba…			F5
Behavioural syndromes associated with psychological disturbances and physical factors	Abuse of non-dependence-producing substances	F55	F55	Prolonged, unnecessary, and often excessive dosage			F5
Behavioural syndromes associated with psychological disturbances and physical factors	Abuse of non-dependence-producing substances	F55	F55	Persistent and unjustified use of the substances is usually associated with unnecessary expense, Attempts to discourage, or forbid the use of the substance are often met with resistance			F5
Behavioural syndromes associated with psychological disturbances and physical factors	Abuse of non-dependence-producing substances	F55	F55	Strong motivation, desire or sense of compulsion to take substance			F5
Behavioural syndromes associated with psychological disturbances and physical factors	Psychological or behavioural factors associated with disorders or diseases classified elsewhere	F54	F54	The presence of psychological or behavioural factors thought to have influenced the manifestation, or affected the course of physical disorders			F5
Behavioural syndromes associated with psychological disturbances and physical factors	Psychological or behavioural factors associated with disorders or diseases classified elsewhere	F54	F54	Any resulting mental disturbances are usually mild, and often prolonged (such as worry, emotional conflict, apprehension)			F5
Behavioural syndromes associated with psychological disturbances and physical factors	Mental and behavioural disorders associated with the puerperium, not elsewhere classified	F53	F53	Mental disorders associated with the puerperium (commencing within six weeks of delivery) that do not meet the criteria for mental disorders classified elsewhere, either because insufficient information is available, or because it is considered that special additional clinical features are present that make their classification elsewhere inappropriate.			F5
Mental and behavioural disorders due to psychoactive substance use	Other stimulant related disorders	F15.0	F15	The general criteria for acute intoxication (F1x.0) are met			F1
Mental and behavioural disorders due to psychoactive substance use	Other stimulant related disorders	F15.0	F15	Euphoria			F1
Mental and behavioural disorders due to psychoactive substance use	Other stimulant related disorders	F15.0	F15	Sensation of increased energy			F1
Mental and behavioural disorders due to psychoactive substance use	Other stimulant related disorders	F15.0	F15	Hypervigilance			F1
Mental and behavioural disorders due to psychoactive substance use	Other stimulant related disorders	F15.0	F15	Grandiosity			F1
Mental and behavioural disorders due to psychoactive substance use	Other stimulant related disorders	F15.0	F15	Abusiveness			F1
Mental and behavioural disorders due to psychoactive substance use	Other stimulant related disorders	F15.0	F15	Aggression			F1
Mental and behavioural disorders due to psychoactive substance use	Other stimulant related disorders	F15.0	F15	Argumenttativeness			F1
Mental and behavioural disorders due to psychoactive substance use	Other stimulant related disorders	F15.0	F15	Lability of mood			F1
Mental and behavioural disorders due to psychoactive substance use	Other stimulant related disorders	F15.0	F15	Repetitive stereotyped behaviour			F1
Mental and behavioural disorders due to psychoactive substance use	Other stimulant related disorders	F15.0	F15	Auditory, visual, or tactile illusions			F1
Mental and behavioural disorders due to psychoactive substance use	Other stimulant related disorders	F15.0	F15	Hallucinations with perserved orientation			F1
Mental and behavioural disorders due to psychoactive substance use	Other stimulant related disorders	F15.0	F15	Paranoid ideation			F1
Mental and behavioural disorders due to psychoactive substance use	Other stimulant related disorders	F15.0	F15	Interference with personal functioning			F1
Mental and behavioural disorders due to psychoactive substance use	Other stimulant related disorders	F15.0	F15	Tachycardia			F1
Mental and behavioural disorders due to psychoactive substance use	Other stimulant related disorders	F15.0	F15	Cardiac arrhythmias			F1
Mental and behavioural disorders due to psychoactive substance use	Other stimulant related disorders	F15.0	F15	Hypertension			F1
Mental and behavioural disorders due to psychoactive substance use	Other stimulant related disorders	F15.0	F15	Hypotension			F1
Mental and behavioural disorders due to psychoactive substance use	Other stimulant related disorders	F15.0	F15	Sweating			F1
Mental and behavioural disorders due to psychoactive substance use	Other stimulant related disorders	F15.0	F15	Chills			F1
Mental and behavioural disorders due to psychoactive substance use	Other stimulant related disorders	F15.0	F15	Nausea			F1
Mental and behavioural disorders due to psychoactive substance use	Other stimulant related disorders	F15.0	F15	Vomiting			F1
Mental and behavioural disorders due to psychoactive substance use	Other stimulant related disorders	F15.0	F15	Weight loss			F1
Mental and behavioural disorders due to psychoactive substance use	Other stimulant related disorders	F15.0	F15	Pupillary dilatation			F1
Mental and behavioural disorders due to psychoactive substance use	Other stimulant related disorders	F15.0	F15	Psychomotor agitation			F1
Mental and behavioural disorders due to psychoactive substance use	Other stimulant related disorders	F15.0	F15	Muscular weakness			F1
Mental and behavioural disorders due to psychoactive substance use	Other stimulant related disorders	F15.0	F15	Chest pain			F1
Mental and behavioural disorders due to psychoactive substance use	Other stimulant related disorders	F15.0	F15	Convulsions			F1
Mental and behavioural disorders due to psychoactive substance use	Other stimulant related disorders	F15.0	F15	Psychomotor retardation			F1
Mental retradation	Mild mental retardation	F70	F70	IQ in range 50-69			F7
Mental retradation	Moderate mental retardation	F71	F71	IQ in range 35-49			F7
Mental retradation	Severe mental retardation	F72	F72	IQ in range 20-34			F7
Mental retradation	Profound mental retardation	F73	F73	IQ below 20			F7
Mood [affective] disorders	Recurrent depressive disorder	F33	F33	Depressed mood to a degree that is definitely abnormal for the individual			F3
Mood [affective] disorders	Recurrent depressive disorder	F33	F33	Loss of interest in activities that are normally pleasurable			F3
Mood [affective] disorders	Recurrent depressive disorder	F33	F33	Loss of pleasure in activities that are normally pleasurable			F3
Mood [affective] disorders	Recurrent depressive disorder	F33	F33	Decreased energy			F3
Mood [affective] disorders	Recurrent depressive disorder	F33	F33	Increased fatigability			F3
Mood [affective] disorders	Recurrent depressive disorder	F33	F33	Loss of confidence or self-esteem			F3
Mood [affective] disorders	Recurrent depressive disorder	F33	F33	Unreasonable feelings of self-reproach or excessive and inappropriate guilt			F3
Mood [affective] disorders	Recurrent depressive disorder	F33	F33	Recurrent thoughts of death or suicide			F3
Mood [affective] disorders	Recurrent depressive disorder	F33	F33	Other suicidal behaviour			F3
Mood [affective] disorders	Recurrent depressive disorder	F33	F33	Diminished ability to think			F3
Mood [affective] disorders	Recurrent depressive disorder	F33	F33	Diminished ability to concentrate			F3
Mood [affective] disorders	Recurrent depressive disorder	F33	F33	Psychomotor agitation			F3
Mood [affective] disorders	Recurrent depressive disorder	F33	F33	Psychomotor retardation			F3
Mood [affective] disorders	Recurrent depressive disorder	F33	F33	Insomnia			F3
Mood [affective] disorders	Recurrent depressive disorder	F33	F33	Hypersomnia			F3
Mood [affective] disorders	Recurrent depressive disorder	F33	F33	Restless sleep			F3
Mood [affective] disorders	Recurrent depressive disorder	F33	F33	Change in appetite with corresponding weight change			F3
Mood [affective] disorders	Recurrent depressive disorder	F33	F33	two previous depressive episodes			F3
